# Supplementary material for: A TrkB and TrkC partial agonist restores deficits in synaptic function and promotes activity‐dependent synaptic and microglial transcriptomic changes in a late‐stage Alzheimer's mouse model
Source: Alzheimers Dement. 2024 May 23;20(7):4434–60. doi: 10.1002/alz.13857 (PMC11247716; doi:10.1002/alz.13857)
Supplement: Supplementary file 6 — Supporting Information [file ALZ-20-4434-s005.xlsx]

## Sheet: S1. DE TBS vs noTBS in WT VEH
Table S1. Differential Gene Expression of WT VEH TBS vs WT VEH
baseMean	log2FoldChange	lfcSE	stat	pvalue	padj	GeneSymbol	Gene_description	Gene_type	Gene_id	DGE
1415.51	4.43415	0.130466	33.9869	3.47716e-253	6.66711e-249	Cxcl10	chemokine (C-X-C motif) ligand 10 [Source:MGI Symbol;Acc:MGI:1352450]	protein_coding	ENSMUSG00000034855	Upregulated
758.426	4.93953	0.156368	31.5891	5.21449e-219	4.99913e-215	Gbp2	guanylate binding protein 2 [Source:MGI Symbol;Acc:MGI:102772]	protein_coding	ENSMUSG00000028270	Upregulated
2485.03	2.32008	0.078448	29.5748	3.1511e-192	2.01397e-188	Slc7a11	solute carrier family 7 (cationic amino acid transporter, y+ system), member 11 [Source:MGI Symbol;Acc:MGI:1347355]	protein_coding	ENSMUSG00000027737	Upregulated
656.989	4.19119	0.155031	27.0346	5.7949e-161	2.77778e-157	Hmox1	heme oxygenase 1 [Source:MGI Symbol;Acc:MGI:96163]	protein_coding	ENSMUSG00000005413	Upregulated
497.808	4.2967	0.174348	24.6444	4.2294e-134	1.62189e-130	Angptl4	angiopoietin-like 4 [Source:MGI Symbol;Acc:MGI:1888999]	protein_coding	ENSMUSG00000002289	Upregulated
757.007	3.4125	0.142311	23.9791	4.59005e-127	1.46683e-123	Ifit3	interferon-induced protein with tetratricopeptide repeats 3 [Source:MGI Symbol;Acc:MGI:1101055]	protein_coding	ENSMUSG00000074896	Upregulated
625.576	3.05869	0.127655	23.9606	7.16083e-127	1.96145e-123	Cd14	CD14 antigen [Source:MGI Symbol;Acc:MGI:88318]	protein_coding	ENSMUSG00000051439	Upregulated
443.027	5.16462	0.224997	22.9542	1.33717e-116	3.20485e-113	Gbp5	guanylate binding protein 5 [Source:MGI Symbol;Acc:MGI:2429943]	protein_coding	ENSMUSG00000105504	Upregulated
407.301	4.38884	0.191838	22.8779	7.71715e-116	1.6441e-112	Ccl9	chemokine (C-C motif) ligand 9 [Source:MGI Symbol;Acc:MGI:104533]	protein_coding	ENSMUSG00000019122	Upregulated
474.423	3.48355	0.162052	21.4966	1.67638e-102	3.2143e-99	Plau	plasminogen activator, urokinase [Source:MGI Symbol;Acc:MGI:97611]	protein_coding	ENSMUSG00000021822	Upregulated
376.073	3.58958	0.168904	21.2522	3.14383e-100	5.47997e-97	Tnfrsf1b	tumor necrosis factor receptor superfamily, member 1b [Source:MGI Symbol;Acc:MGI:1314883]	protein_coding	ENSMUSG00000028599	Upregulated
301.464	3.98176	0.187961	21.184	1.3407e-99	2.14222e-96	Igtp	interferon gamma induced GTPase [Source:MGI Symbol;Acc:MGI:107729]	protein_coding	ENSMUSG00000078853	Upregulated
4044.32	1.36211	0.0650494	20.9396	2.33545e-97	3.44461e-94	Slc38a2	solute carrier family 38, member 2 [Source:MGI Symbol;Acc:MGI:1915010]	protein_coding	ENSMUSG00000022462	Upregulated
388.25	3.98883	0.198517	20.0932	8.47041e-90	1.16008e-86	Edn1	endothelin 1 [Source:MGI Symbol;Acc:MGI:95283]	protein_coding	ENSMUSG00000021367	Upregulated
263.449	4.56929	0.238816	19.1331	1.3392e-81	1.71186e-78	Lilr4b	leukocyte immunoglobulin-like receptor, subfamily B, member 4B [Source:MGI Symbol;Acc:MGI:102702]	protein_coding	ENSMUSG00000112023	Upregulated
383.888	4.13342	0.217347	19.0176	1.21966e-80	1.46162e-77	Ccl2	chemokine (C-C motif) ligand 2 [Source:MGI Symbol;Acc:MGI:98259]	protein_coding	ENSMUSG00000035385	Upregulated
794.685	5.3045	0.282298	18.7904	9.04914e-79	1.02064e-75	Cxcl2	chemokine (C-X-C motif) ligand 2 [Source:MGI Symbol;Acc:MGI:1340094]	protein_coding	ENSMUSG00000058427	Upregulated
365.537	4.17775	0.227167	18.3906	1.56243e-75	1.66433e-72	Lif	leukemia inhibitory factor [Source:MGI Symbol;Acc:MGI:96787]	protein_coding	ENSMUSG00000034394	Upregulated
270.598	5.39791	0.294858	18.3068	7.30423e-75	7.37113e-72	Ptx3	pentraxin related gene [Source:MGI Symbol;Acc:MGI:104641]	protein_coding	ENSMUSG00000027832	Upregulated
514.55	2.14997	0.118849	18.0899	3.8281e-73	3.67e-70	Gem	GTP binding protein (gene overexpressed in skeletal muscle) [Source:MGI Symbol;Acc:MGI:99844]	protein_coding	ENSMUSG00000028214	Upregulated
410.79	3.30385	0.182735	18.0801	4.57571e-73	4.17784e-70	Cxcl1	chemokine (C-X-C motif) ligand 1 [Source:MGI Symbol;Acc:MGI:108068]	protein_coding	ENSMUSG00000029380	Upregulated
2014.48	1.35158	0.0763682	17.6982	4.33153e-70	3.77513e-67	Stat3	signal transducer and activator of transcription 3 [Source:MGI Symbol;Acc:MGI:103038]	protein_coding	ENSMUSG00000004040	Upregulated
1680.15	1.42886	0.0823857	17.3436	2.20594e-67	1.83899e-64	Nfkbia	nuclear factor of kappa light polypeptide gene enhancer in B cells inhibitor, alpha [Source:MGI Symbol;Acc:MGI:104741]	protein_coding	ENSMUSG00000021025	Upregulated
1366.91	2.20246	0.128388	17.1547	5.79863e-66	4.63262e-63	Tnfaip3	tumor necrosis factor, alpha-induced protein 3 [Source:MGI Symbol;Acc:MGI:1196377]	protein_coding	ENSMUSG00000019850	Upregulated
528.987	1.99645	0.118258	16.8822	6.0844e-64	4.66649e-61	Ier3	immediate early response 3 [Source:MGI Symbol;Acc:MGI:104814]	protein_coding	ENSMUSG00000003541	Upregulated
1870.79	1.93814	0.11877	16.3185	7.2885e-60	5.37499e-57	Osmr	oncostatin M receptor [Source:MGI Symbol;Acc:MGI:1330819]	protein_coding	ENSMUSG00000022146	Upregulated
863.011	1.77585	0.110921	16.0101	1.08698e-57	7.71918e-55	Irf1	interferon regulatory factor 1 [Source:MGI Symbol;Acc:MGI:96590]	protein_coding	ENSMUSG00000018899	Upregulated
379.062	2.37855	0.150645	15.7891	3.69711e-56	2.53173e-53	Ifit2	interferon-induced protein with tetratricopeptide repeats 2 [Source:MGI Symbol;Acc:MGI:99449]	protein_coding	ENSMUSG00000045932	Upregulated
2753.22	1.34451	0.0857306	15.683	1.97767e-55	1.30758e-52	Clic4	chloride intracellular channel 4 (mitochondrial) [Source:MGI Symbol;Acc:MGI:1352754]	protein_coding	ENSMUSG00000037242	Upregulated
491.502	2.09897	0.133966	15.668	2.50476e-55	1.60088e-52	Flnc	filamin C, gamma [Source:MGI Symbol;Acc:MGI:95557]	protein_coding	ENSMUSG00000068699	Upregulated
879.96	5.63642	0.363151	15.5209	2.50515e-54	1.54947e-51	Rsad2	radical S-adenosyl methionine domain containing 2 [Source:MGI Symbol;Acc:MGI:1929628]	protein_coding	ENSMUSG00000020641	Upregulated
434.974	2.02594	0.131533	15.4025	1.57357e-53	9.42861e-51	Elf1	E74-like factor 1 [Source:MGI Symbol;Acc:MGI:107180]	protein_coding	ENSMUSG00000036461	Upregulated
421.575	2.38451	0.15593	15.2922	8.62439e-53	4.98146e-50	Ifih1	interferon induced with helicase C domain 1 [Source:MGI Symbol;Acc:MGI:1918836]	protein_coding	ENSMUSG00000026896	Upregulated
1717.29	1.53938	0.100675	15.2906	8.8333e-53	4.98146e-50	Txnrd1	thioredoxin reductase 1 [Source:MGI Symbol;Acc:MGI:1354175]	protein_coding	ENSMUSG00000020250	Upregulated
1536.17	1.37363	0.0900627	15.2519	1.59866e-52	8.75791e-50	Odc1	ornithine decarboxylase, structural 1 [Source:MGI Symbol;Acc:MGI:97402]	protein_coding	ENSMUSG00000011179	Upregulated
897.809	1.62286	0.109167	14.8659	5.49037e-50	2.92423e-47	Amotl1	angiomotin-like 1 [Source:MGI Symbol;Acc:MGI:1922973]	protein_coding	ENSMUSG00000013076	Upregulated
154.918	3.62626	0.244577	14.8267	9.84839e-50	5.10359e-47	Irgm2	immunity-related GTPase family M member 2 [Source:MGI Symbol;Acc:MGI:1926262]	protein_coding	ENSMUSG00000069874	Upregulated
1055.39	1.50894	0.102081	14.7818	1.91874e-49	9.68155e-47	Gadd45b	growth arrest and DNA-damage-inducible 45 beta [Source:MGI Symbol;Acc:MGI:107776]	protein_coding	ENSMUSG00000015312	Upregulated
197.018	6.80522	0.461248	14.7539	2.90229e-49	1.42689e-46	Ccl5	chemokine (C-C motif) ligand 5 [Source:MGI Symbol;Acc:MGI:98262]	protein_coding	ENSMUSG00000035042	Upregulated
257.573	2.99885	0.204479	14.6658	1.06722e-48	5.1157e-46	Ifit3b	interferon-induced protein with tetratricopeptide repeats 3B [Source:MGI Symbol;Acc:MGI:3698419]	protein_coding	ENSMUSG00000062488	Upregulated
689.937	3.95075	0.270364	14.6127	2.3299e-48	1.0896e-45	Cd274	CD274 antigen [Source:MGI Symbol;Acc:MGI:1926446]	protein_coding	ENSMUSG00000016496	Upregulated
207.782	3.57836	0.24778	14.4417	2.82877e-47	1.2914e-44	Mx2	MX dynamin-like GTPase 2 [Source:MGI Symbol;Acc:MGI:97244]	polymorphic_pseudogene	ENSMUSG00000023341	Upregulated
412.027	-2.14872	0.149883	-14.336	1.30351e-46	5.81245e-44	Cx3cr1	chemokine (C-X3-C motif) receptor 1 [Source:MGI Symbol;Acc:MGI:1333815]	protein_coding	ENSMUSG00000052336	Downregulated
372.971	2.05648	0.146513	14.0362	9.36407e-45	4.08061e-42	Dtx3l	deltex 3-like, E3 ubiquitin ligase [Source:MGI Symbol;Acc:MGI:2656973]	protein_coding	ENSMUSG00000049502	Upregulated
369.918	1.99012	0.143893	13.8306	1.66657e-43	7.10107e-41	Trim25	tripartite motif-containing 25 [Source:MGI Symbol;Acc:MGI:102749]	protein_coding	ENSMUSG00000000275	Upregulated
180.217	3.2595	0.236813	13.764	4.1938e-43	1.74809e-40	Oasl2	2'-5' oligoadenylate synthetase-like 2 [Source:MGI Symbol;Acc:MGI:1344390]	protein_coding	ENSMUSG00000029561	Upregulated
1377.41	4.63916	0.337816	13.7328	6.45906e-43	2.63502e-40	Tnf	tumor necrosis factor [Source:MGI Symbol;Acc:MGI:104798]	protein_coding	ENSMUSG00000024401	Upregulated
824.827	4.56678	0.344451	13.2581	4.04848e-40	1.6172e-37	Parp14	poly (ADP-ribose) polymerase family, member 14 [Source:MGI Symbol;Acc:MGI:1919489]	protein_coding	ENSMUSG00000034422	Upregulated
1825.62	1.43761	0.108614	13.236	5.43727e-40	2.12764e-37	Sbno2	strawberry notch 2 [Source:MGI Symbol;Acc:MGI:2448490]	protein_coding	ENSMUSG00000035673	Upregulated
318.378	2.85976	0.216768	13.1927	9.66022e-40	3.7045e-37	Thbs1	thrombospondin 1 [Source:MGI Symbol;Acc:MGI:98737]	protein_coding	ENSMUSG00000040152	Upregulated
287.774	2.2948	0.174105	13.1805	1.13584e-39	4.27033e-37	Itga5	integrin alpha 5 (fibronectin receptor alpha) [Source:MGI Symbol;Acc:MGI:96604]	protein_coding	ENSMUSG00000000555	Upregulated
314.014	2.67332	0.20391	13.1103	2.8734e-39	1.05951e-36	Gbp3	guanylate binding protein 3 [Source:MGI Symbol;Acc:MGI:1926263]	protein_coding	ENSMUSG00000028268	Upregulated
278.909	2.706	0.206427	13.1087	2.93436e-39	1.06157e-36	Tnc	tenascin C [Source:MGI Symbol;Acc:MGI:101922]	protein_coding	ENSMUSG00000028364	Upregulated
212.403	2.89774	0.221795	13.0649	5.22278e-39	1.85447e-36	Fosl1	fos-like antigen 1 [Source:MGI Symbol;Acc:MGI:107179]	protein_coding	ENSMUSG00000024912	Upregulated
3714.53	1.09389	0.0838313	13.0487	6.46447e-39	2.25363e-36	Adamts1	a disintegrin-like and metallopeptidase (reprolysin type) with thrombospondin type 1 motif, 1 [Source:MGI Symbol;Acc:MGI:109249]	protein_coding	ENSMUSG00000022893	Upregulated
6093.04	0.860846	0.0665659	12.9322	2.96042e-38	1.01362e-35	Sqstm1	sequestosome 1 [Source:MGI Symbol;Acc:MGI:107931]	protein_coding	ENSMUSG00000015837	Upregulated
873.507	1.50977	0.116954	12.909	4.00266e-38	1.34644e-35	Cflar	CASP8 and FADD-like apoptosis regulator [Source:MGI Symbol;Acc:MGI:1336166]	protein_coding	ENSMUSG00000026031	Upregulated
126.127	3.86823	0.299829	12.9015	4.41699e-38	1.4602e-35	Slfn8	schlafen 8 [Source:MGI Symbol;Acc:MGI:2672859]	protein_coding	ENSMUSG00000035208	Upregulated
1998.23	1.05351	0.0819751	12.8516	8.42924e-38	2.73936e-35	Atf4	activating transcription factor 4 [Source:MGI Symbol;Acc:MGI:88096]	protein_coding	ENSMUSG00000042406	Upregulated
838.267	1.28702	0.100762	12.7729	2.32404e-37	7.42685e-35	Wwtr1	WW domain containing transcription regulator 1 [Source:MGI Symbol;Acc:MGI:1917649]	protein_coding	ENSMUSG00000027803	Upregulated
408.262	1.65981	0.130349	12.7336	3.84561e-37	1.20878e-34	Pnp	purine-nucleoside phosphorylase [Source:MGI Symbol;Acc:MGI:97365]	protein_coding	ENSMUSG00000115338	Upregulated
789.085	1.21965	0.0960634	12.6963	6.20037e-37	1.91752e-34	Yap1	yes-associated protein 1 [Source:MGI Symbol;Acc:MGI:103262]	protein_coding	ENSMUSG00000053110	Upregulated
810.953	1.39954	0.11074	12.638	1.3034e-36	3.96689e-34	Plek	pleckstrin [Source:MGI Symbol;Acc:MGI:1860485]	protein_coding	ENSMUSG00000020120	Upregulated
143.58	3.05039	0.242133	12.598	2.16618e-36	6.45239e-34	Lilrb4a	leukocyte immunoglobulin-like receptor, subfamily B, member 4A [Source:MGI Symbol;Acc:MGI:102701]	protein_coding	ENSMUSG00000112148	Upregulated
4436.88	1.02403	0.0812904	12.5972	2.18737e-36	6.45239e-34	Ftl1	ferritin light polypeptide 1 [Source:MGI Symbol;Acc:MGI:95589]	protein_coding	ENSMUSG00000050708	Upregulated
825.642	1.54472	0.122926	12.5662	3.23779e-36	9.40628e-34	Pdk4	pyruvate dehydrogenase kinase, isoenzyme 4 [Source:MGI Symbol;Acc:MGI:1351481]	protein_coding	ENSMUSG00000019577	Upregulated
445.317	1.82274	0.145994	12.485	9.00907e-36	2.57821e-33	Slc15a3	solute carrier family 15, member 3 [Source:MGI Symbol;Acc:MGI:1929691]	protein_coding	ENSMUSG00000024737	Upregulated
768.787	1.19387	0.096223	12.4073	2.38554e-35	6.72653e-33	Cd63	CD63 antigen [Source:MGI Symbol;Acc:MGI:99529]	protein_coding	ENSMUSG00000025351	Upregulated
111.447	3.82678	0.308691	12.3968	2.72015e-35	7.55887e-33	Lgals3	lectin, galactose binding, soluble 3 [Source:MGI Symbol;Acc:MGI:96778]	protein_coding	ENSMUSG00000050335	Upregulated
450.673	7.27596	0.587336	12.3881	3.03302e-35	8.30789e-33	Il1b	interleukin 1 beta [Source:MGI Symbol;Acc:MGI:96543]	protein_coding	ENSMUSG00000027398	Upregulated
120.781	5.1583	0.418219	12.334	5.9437e-35	1.60513e-32	Gdf15	growth differentiation factor 15 [Source:MGI Symbol;Acc:MGI:1346047]	protein_coding	ENSMUSG00000038508	Upregulated
440.368	1.56309	0.127092	12.2989	9.18137e-35	2.44505e-32	Cmpk2	cytidine monophosphate (UMP-CMP) kinase 2, mitochondrial [Source:MGI Symbol;Acc:MGI:99830]	protein_coding	ENSMUSG00000020638	Upregulated
237.045	2.3421	0.191018	12.2611	1.46485e-34	3.84754e-32	Birc3	baculoviral IAP repeat-containing 3 [Source:MGI Symbol;Acc:MGI:1197007]	protein_coding	ENSMUSG00000032000	Upregulated
195.15	2.63283	0.217181	12.1227	8.00443e-34	2.07401e-31	Samd9l	sterile alpha motif domain containing 9-like [Source:MGI Symbol;Acc:MGI:1343184]	protein_coding	ENSMUSG00000047735	Upregulated
281.05	2.04843	0.169022	12.1193	8.34292e-34	2.1329e-31	Tnfrsf12a	tumor necrosis factor receptor superfamily, member 12a [Source:MGI Symbol;Acc:MGI:1351484]	protein_coding	ENSMUSG00000023905	Upregulated
186.009	3.21065	0.266486	12.0481	1.98449e-33	5.00667e-31	Slfn2	schlafen 2 [Source:MGI Symbol;Acc:MGI:1313258]	protein_coding	ENSMUSG00000072620	Upregulated
449.983	1.80011	0.149763	12.0198	2.79788e-33	6.96708e-31	Trim56	tripartite motif-containing 56 [Source:MGI Symbol;Acc:MGI:2685298]	protein_coding	ENSMUSG00000043279	Upregulated
1435.16	0.915109	0.0763445	11.9866	4.17825e-33	1.0271e-30	Ifrd1	interferon-related developmental regulator 1 [Source:MGI Symbol;Acc:MGI:1316717]	protein_coding	ENSMUSG00000001627	Upregulated
161.068	3.14769	0.263852	11.9297	8.28228e-33	2.01018e-30	Serpine1	serine (or cysteine) peptidase inhibitor, clade E, member 1 [Source:MGI Symbol;Acc:MGI:97608]	protein_coding	ENSMUSG00000037411	Upregulated
980.297	1.03361	0.0869267	11.8906	1.32404e-32	3.17338e-30	H2-D1	histocompatibility 2, D region locus 1 [Source:MGI Symbol;Acc:MGI:95896]	protein_coding	ENSMUSG00000073411	Upregulated
890.604	1.26711	0.106645	11.8816	1.47588e-32	3.49364e-30	Msn	moesin [Source:MGI Symbol;Acc:MGI:97167]	protein_coding	ENSMUSG00000031207	Upregulated
1769.67	1.15011	0.0968958	11.8695	1.7046e-32	3.98586e-30	Sdc4	syndecan 4 [Source:MGI Symbol;Acc:MGI:1349164]	protein_coding	ENSMUSG00000017009	Upregulated
566.787	1.40904	0.11919	11.8218	3.01081e-32	6.95533e-30	Gadd45g	growth arrest and DNA-damage-inducible 45 gamma [Source:MGI Symbol;Acc:MGI:1346325]	protein_coding	ENSMUSG00000021453	Upregulated
370.583	8.77105	0.742674	11.8101	3.46218e-32	7.90284e-30	Il1rn	interleukin 1 receptor antagonist [Source:MGI Symbol;Acc:MGI:96547]	protein_coding	ENSMUSG00000026981	Upregulated
97.2387	5.24967	0.445717	11.778	5.06616e-32	1.14281e-29	Hcar2	hydroxycarboxylic acid receptor 2 [Source:MGI Symbol;Acc:MGI:1933383]	protein_coding	ENSMUSG00000045502	Upregulated
131.327	3.23954	0.27615	11.7311	8.82995e-32	1.96867e-29	Irf7	interferon regulatory factor 7 [Source:MGI Symbol;Acc:MGI:1859212]	protein_coding	ENSMUSG00000025498	Upregulated
191.774	2.37634	0.202971	11.7078	1.16246e-31	2.56196e-29	Parp9	poly (ADP-ribose) polymerase family, member 9 [Source:MGI Symbol;Acc:MGI:1933117]	protein_coding	ENSMUSG00000022906	Upregulated
244.141	2.25273	0.192571	11.6982	1.30231e-31	2.83755e-29	Tap1	transporter 1, ATP-binding cassette, sub-family B (MDR/TAP) [Source:MGI Symbol;Acc:MGI:98483]	protein_coding	ENSMUSG00000037321	Upregulated
387.64	1.74123	0.149213	11.6694	1.82796e-31	3.93813e-29	Pik3ap1	phosphoinositide-3-kinase adaptor protein 1 [Source:MGI Symbol;Acc:MGI:1933177]	protein_coding	ENSMUSG00000025017	Upregulated
313.768	1.82003	0.156197	11.6522	2.2365e-31	4.76473e-29	Pdpn	podoplanin [Source:MGI Symbol;Acc:MGI:103098]	protein_coding	ENSMUSG00000028583	Upregulated
164.293	2.64553	0.227968	11.6049	3.89369e-31	8.20413e-29	Nlrc5	NLR family, CARD domain containing 5 [Source:MGI Symbol;Acc:MGI:3612191]	protein_coding	ENSMUSG00000074151	Upregulated
157.612	2.38654	0.206122	11.5783	5.30968e-31	1.10661e-28	Pik3r5	phosphoinositide-3-kinase regulatory subunit 5 [Source:MGI Symbol;Acc:MGI:2443588]	protein_coding	ENSMUSG00000020901	Upregulated
501.494	1.79168	0.155826	11.4979	1.35154e-30	2.7865e-28	Myc	myelocytomatosis oncogene [Source:MGI Symbol;Acc:MGI:97250]	protein_coding	ENSMUSG00000022346	Upregulated
2726.21	2.67789	0.234262	11.4312	2.92186e-30	5.95998e-28	Rnf213	ring finger protein 213 [Source:MGI Symbol;Acc:MGI:1289196]	protein_coding	ENSMUSG00000070327	Upregulated
122.848	2.79836	0.244983	11.4226	3.2228e-30	6.50462e-28	Gpr84	G protein-coupled receptor 84 [Source:MGI Symbol;Acc:MGI:1934129]	protein_coding	ENSMUSG00000063234	Upregulated
306.425	2.14282	0.189143	11.3291	9.41539e-30	1.88053e-27	Ddx58	DEAD (Asp-Glu-Ala-Asp) box polypeptide 58 [Source:MGI Symbol;Acc:MGI:2442858]	protein_coding	ENSMUSG00000040296	Upregulated
2422.81	1.25433	0.111061	11.294	1.4052e-29	2.77766e-27	Slc5a3	solute carrier family 5 (inositol transporters), member 3 [Source:MGI Symbol;Acc:MGI:1858226]	protein_coding	ENSMUSG00000089774	Upregulated
718.882	1.18761	0.105383	11.2695	1.85716e-29	3.63359e-27	H2-K1	histocompatibility 2, K1, K region [Source:MGI Symbol;Acc:MGI:95904]	protein_coding	ENSMUSG00000061232	Upregulated
665.538	1.17405	0.104621	11.222	3.17943e-29	6.15782e-27	Crot	carnitine O-octanoyltransferase [Source:MGI Symbol;Acc:MGI:1921364]	protein_coding	ENSMUSG00000003623	Upregulated
976.219	1.16042	0.104266	11.1294	9.02604e-29	1.73065e-26	Arid5a	AT rich interactive domain 5A (MRF1-like) [Source:MGI Symbol;Acc:MGI:2443039]	protein_coding	ENSMUSG00000037447	Upregulated
3044.11	0.744967	0.0670184	11.1159	1.05045e-28	1.99418e-26	Pde4b	phosphodiesterase 4B, cAMP specific [Source:MGI Symbol;Acc:MGI:99557]	protein_coding	ENSMUSG00000028525	Upregulated
595.286	1.24623	0.112574	11.0703	1.74772e-28	3.28537e-26	Stat1	signal transducer and activator of transcription 1 [Source:MGI Symbol;Acc:MGI:103063]	protein_coding	ENSMUSG00000026104	Upregulated
203.592	-2.48526	0.22516	-11.0378	2.51198e-28	4.67619e-26	Selplg	selectin, platelet (p-selectin) ligand [Source:MGI Symbol;Acc:MGI:106689]	protein_coding	ENSMUSG00000048163	Downregulated
519.407	1.24519	0.112892	11.03	2.7401e-28	5.0518e-26	Etv6	ets variant 6 [Source:MGI Symbol;Acc:MGI:109336]	protein_coding	ENSMUSG00000030199	Upregulated
421.52	1.89865	0.17215	11.0291	2.76716e-28	5.05309e-26	Nfkb2	nuclear factor of kappa light polypeptide gene enhancer in B cells 2, p49/p100 [Source:MGI Symbol;Acc:MGI:1099800]	protein_coding	ENSMUSG00000025225	Upregulated
670.429	1.17853	0.106991	11.0153	3.22627e-28	5.8359e-26	Ell2	elongation factor RNA polymerase II 2 [Source:MGI Symbol;Acc:MGI:2183438]	protein_coding	ENSMUSG00000001542	Upregulated
2451.37	0.989335	0.0902966	10.9565	6.18398e-28	1.10815e-25	Ankrd28	ankyrin repeat domain 28 [Source:MGI Symbol;Acc:MGI:2145661]	protein_coding	ENSMUSG00000014496	Upregulated
261.222	2.09237	0.191426	10.9304	8.24845e-28	1.46441e-25	Cxcl16	chemokine (C-X-C motif) ligand 16 [Source:MGI Symbol;Acc:MGI:1932682]	protein_coding	ENSMUSG00000018920	Upregulated
205.497	-1.87353	0.171718	-10.9105	1.02647e-27	1.80564e-25	P2ry12	purinergic receptor P2Y, G-protein coupled 12 [Source:MGI Symbol;Acc:MGI:1918089]	protein_coding	ENSMUSG00000036353	Downregulated
691.47	1.12655	0.103392	10.8959	1.20521e-27	2.10079e-25	Bag3	BCL2-associated athanogene 3 [Source:MGI Symbol;Acc:MGI:1352493]	protein_coding	ENSMUSG00000030847	Upregulated
5006.97	0.675116	0.0625054	10.8009	3.40749e-27	5.88605e-25	Brd2	bromodomain containing 2 [Source:MGI Symbol;Acc:MGI:99495]	protein_coding	ENSMUSG00000024335	Upregulated
104.738	3.74054	0.34669	10.7893	3.86705e-27	6.62026e-25	Il6	interleukin 6 [Source:MGI Symbol;Acc:MGI:96559]	protein_coding	ENSMUSG00000025746	Upregulated
4140.97	0.635212	0.0591131	10.7457	6.208e-27	1.05338e-24	Sik3	SIK family kinase 3 [Source:MGI Symbol;Acc:MGI:2446296]	protein_coding	ENSMUSG00000034135	Upregulated
210.206	2.2531	0.21019	10.7194	8.25725e-27	1.38881e-24	Tlr2	toll-like receptor 2 [Source:MGI Symbol;Acc:MGI:1346060]	protein_coding	ENSMUSG00000027995	Upregulated
118.411	3.12448	0.292263	10.6906	1.12618e-26	1.8615e-24	Rtp4	receptor transporter protein 4 [Source:MGI Symbol;Acc:MGI:1915025]	protein_coding	ENSMUSG00000033355	Upregulated
954.15	1.14623	0.107211	10.6913	1.11735e-26	1.8615e-24	Sat1	spermidine/spermine N1-acetyl transferase 1 [Source:MGI Symbol;Acc:MGI:98233]	protein_coding	ENSMUSG00000025283	Upregulated
8249.57	0.697033	0.0652768	10.6781	1.28864e-26	2.11183e-24	Gfap	glial fibrillary acidic protein [Source:MGI Symbol;Acc:MGI:95697]	protein_coding	ENSMUSG00000020932	Upregulated
979.214	4.72115	0.442934	10.6588	1.58609e-26	2.57726e-24	Ccl4	chemokine (C-C motif) ligand 4 [Source:MGI Symbol;Acc:MGI:98261]	protein_coding	ENSMUSG00000018930	Upregulated
80.039	3.8935	0.3657	10.6467	1.80676e-26	2.91116e-24	Has2	hyaluronan synthase 2 [Source:MGI Symbol;Acc:MGI:107821]	protein_coding	ENSMUSG00000022367	Upregulated
639.096	1.13255	0.107348	10.5503	5.06336e-26	8.09041e-24	Sh3pxd2b	SH3 and PX domains 2B [Source:MGI Symbol;Acc:MGI:2442062]	protein_coding	ENSMUSG00000040711	Upregulated
520.087	1.27343	0.122699	10.3784	3.10807e-25	4.92514e-23	Sox4	SRY (sex determining region Y)-box 4 [Source:MGI Symbol;Acc:MGI:98366]	protein_coding	ENSMUSG00000076431	Upregulated
415.034	1.57039	0.151474	10.3674	3.49055e-25	5.44129e-23	Cd83	CD83 antigen [Source:MGI Symbol;Acc:MGI:1328316]	protein_coding	ENSMUSG00000015396	Upregulated
545.569	1.41495	0.136478	10.3676	3.4834e-25	5.44129e-23	Il17ra	interleukin 17 receptor A [Source:MGI Symbol;Acc:MGI:107399]	protein_coding	ENSMUSG00000002897	Upregulated
1026.06	0.994158	0.0962299	10.3311	5.09869e-25	7.88405e-23	Stk40	serine/threonine kinase 40 [Source:MGI Symbol;Acc:MGI:1921428]	protein_coding	ENSMUSG00000042608	Upregulated
801.586	0.977793	0.0947577	10.3189	5.78951e-25	8.88064e-23	Hmga1	high mobility group AT-hook 1 [Source:MGI Symbol;Acc:MGI:96160]	protein_coding	ENSMUSG00000046711	Upregulated
1744.26	0.747712	0.0724756	10.3167	5.91978e-25	9.00841e-23	Fgfr2	fibroblast growth factor receptor 2 [Source:MGI Symbol;Acc:MGI:95523]	protein_coding	ENSMUSG00000030849	Upregulated
89.734	4.09517	0.397122	10.3121	6.21215e-25	9.37888e-23	Ccl7	chemokine (C-C motif) ligand 7 [Source:MGI Symbol;Acc:MGI:99512]	protein_coding	ENSMUSG00000035373	Upregulated
3959.39	1.07992	0.104825	10.3022	6.88985e-25	1.03208e-22	Ahnak	AHNAK nucleoprotein (desmoyokin) [Source:MGI Symbol;Acc:MGI:1316648]	protein_coding	ENSMUSG00000069833	Upregulated
1954.04	1.16738	0.113448	10.29	7.81551e-25	1.16166e-22	Mt2	metallothionein 2 [Source:MGI Symbol;Acc:MGI:97172]	protein_coding	ENSMUSG00000031762	Upregulated
305.025	1.50194	0.145974	10.2891	7.89284e-25	1.16413e-22	Rnf122	ring finger protein 122 [Source:MGI Symbol;Acc:MGI:1916117]	protein_coding	ENSMUSG00000039328	Upregulated
668.775	1.507	0.146629	10.2776	8.88758e-25	1.30084e-22	Cebpd	CCAAT/enhancer binding protein (C/EBP), delta [Source:MGI Symbol;Acc:MGI:103573]	protein_coding	ENSMUSG00000071637	Upregulated
405.372	4.489	0.436977	10.2728	9.34075e-25	1.35681e-22	Tnfaip2	tumor necrosis factor, alpha-induced protein 2 [Source:MGI Symbol;Acc:MGI:104960]	protein_coding	ENSMUSG00000021281	Upregulated
112.509	3.11596	0.303387	10.2706	9.56441e-25	1.37886e-22	Fas	Fas (TNF receptor superfamily member 6) [Source:MGI Symbol;Acc:MGI:95484]	protein_coding	ENSMUSG00000024778	Upregulated
1108.67	0.883592	0.0862578	10.2436	1.26413e-24	1.80884e-22	Zfp36l1	zinc finger protein 36, C3H type-like 1 [Source:MGI Symbol;Acc:MGI:107946]	protein_coding	ENSMUSG00000021127	Upregulated
1094.51	0.89038	0.0869788	10.2368	1.35717e-24	1.92758e-22	Tjp2	tight junction protein 2 [Source:MGI Symbol;Acc:MGI:1341872]	protein_coding	ENSMUSG00000024812	Upregulated
1316.71	0.835527	0.0818997	10.2018	1.94555e-24	2.74294e-22	Ppp1r10	protein phosphatase 1, regulatory subunit 10 [Source:MGI Symbol;Acc:MGI:1289273]	protein_coding	ENSMUSG00000039220	Upregulated
161.423	2.30422	0.227035	10.1492	3.3413e-24	4.67636e-22	Ptges	prostaglandin E synthase [Source:MGI Symbol;Acc:MGI:1927593]	protein_coding	ENSMUSG00000050737	Upregulated
490.368	1.34105	0.132306	10.136	3.82565e-24	5.31544e-22	Hbegf	heparin-binding EGF-like growth factor [Source:MGI Symbol;Acc:MGI:96070]	protein_coding	ENSMUSG00000024486	Upregulated
307.342	1.62442	0.161068	10.0853	6.41671e-24	8.85136e-22	Hk2	hexokinase 2 [Source:MGI Symbol;Acc:MGI:1315197]	protein_coding	ENSMUSG00000000628	Upregulated
2701.27	4.21222	0.417767	10.0827	6.59013e-24	9.02565e-22	Ccl3	chemokine (C-C motif) ligand 3 [Source:MGI Symbol;Acc:MGI:98260]	protein_coding	ENSMUSG00000000982	Upregulated
299.209	1.58286	0.15763	10.0416	9.99899e-24	1.35972e-21	Tnfaip6	tumor necrosis factor alpha induced protein 6 [Source:MGI Symbol;Acc:MGI:1195266]	protein_coding	ENSMUSG00000053475	Upregulated
1783.95	0.853137	0.0849714	10.0403	1.0138e-23	1.36892e-21	Cnn3	calponin 3, acidic [Source:MGI Symbol;Acc:MGI:1919244]	protein_coding	ENSMUSG00000053931	Upregulated
306.331	1.39341	0.138905	10.0314	1.1097e-23	1.48793e-21	Nlrp3	NLR family, pyrin domain containing 3 [Source:MGI Symbol;Acc:MGI:2653833]	protein_coding	ENSMUSG00000032691	Upregulated
261.547	1.49759	0.149317	10.0296	1.12978e-23	1.50433e-21	S1pr3	sphingosine-1-phosphate receptor 3 [Source:MGI Symbol;Acc:MGI:1339365]	protein_coding	ENSMUSG00000067586	Upregulated
8685.32	0.674047	0.0672108	10.0288	1.13839e-23	1.50534e-21	Ubc	ubiquitin C [Source:MGI Symbol;Acc:MGI:98889]	protein_coding	ENSMUSG00000008348	Upregulated
1187.47	0.989922	0.0988154	10.0179	1.27188e-23	1.67035e-21	Sgpl1	sphingosine phosphate lyase 1 [Source:MGI Symbol;Acc:MGI:1261415]	protein_coding	ENSMUSG00000020097	Upregulated
69.6582	3.62694	0.362361	10.0092	1.38887e-23	1.81158e-21	Usp18	ubiquitin specific peptidase 18 [Source:MGI Symbol;Acc:MGI:1344364]	protein_coding	ENSMUSG00000030107	Upregulated
1108.77	0.848856	0.0849273	9.99509	1.60138e-23	2.07465e-21	Ppp1r3c	protein phosphatase 1, regulatory subunit 3C [Source:MGI Symbol;Acc:MGI:1858229]	protein_coding	ENSMUSG00000067279	Upregulated
1978.53	0.732255	0.0734757	9.96595	2.14815e-23	2.76434e-21	Slc3a2	solute carrier family 3 (activators of dibasic and neutral amino acid transport), member 2 [Source:MGI Symbol;Acc:MGI:96955]	protein_coding	ENSMUSG00000010095	Upregulated
255.167	1.55356	0.155944	9.96232	2.2281e-23	2.84811e-21	Ripk2	receptor (TNFRSF)-interacting serine-threonine kinase 2 [Source:MGI Symbol;Acc:MGI:1891456]	protein_coding	ENSMUSG00000041135	Upregulated
1462.61	0.92884	0.0935134	9.9327	3.00021e-23	3.80968e-21	Ptbp1	polypyrimidine tract binding protein 1 [Source:MGI Symbol;Acc:MGI:97791]	protein_coding	ENSMUSG00000006498	Upregulated
1008.88	0.875361	0.0881578	9.92948	3.09872e-23	3.90887e-21	Srxn1	sulfiredoxin 1 homolog (S. cerevisiae) [Source:MGI Symbol;Acc:MGI:104971]	protein_coding	ENSMUSG00000032802	Upregulated
162.939	2.37416	0.239192	9.92572	3.21779e-23	4.03254e-21	Stat5a	signal transducer and activator of transcription 5A [Source:MGI Symbol;Acc:MGI:103036]	protein_coding	ENSMUSG00000004043	Upregulated
262.438	1.52858	0.154017	9.92476	3.24868e-23	4.04482e-21	Palld	palladin, cytoskeletal associated protein [Source:MGI Symbol;Acc:MGI:1919583]	protein_coding	ENSMUSG00000058056	Upregulated
348.084	2.07009	0.208752	9.91652	3.5285e-23	4.36487e-21	Piezo1	piezo-type mechanosensitive ion channel component 1 [Source:MGI Symbol;Acc:MGI:3603204]	protein_coding	ENSMUSG00000014444	Upregulated
721.042	1.06315	0.107407	9.89838	4.23083e-23	5.20012e-21	Rela	v-rel reticuloendotheliosis viral oncogene homolog A (avian) [Source:MGI Symbol;Acc:MGI:103290]	protein_coding	ENSMUSG00000024927	Upregulated
247.684	1.90333	0.192433	9.89087	4.56031e-23	5.56939e-21	Tnfrsf1a	tumor necrosis factor receptor superfamily, member 1a [Source:MGI Symbol;Acc:MGI:1314884]	protein_coding	ENSMUSG00000030341	Upregulated
111.052	3.34541	0.344172	9.72018	2.47346e-22	3.00166e-20	Ifi207	interferon activated gene 207 [Source:MGI Symbol;Acc:MGI:2138302]	protein_coding	ENSMUSG00000073490	Upregulated
808.191	0.911416	0.0937837	9.71827	2.52017e-22	3.0391e-20	Mapkapk2	MAP kinase-activated protein kinase 2 [Source:MGI Symbol;Acc:MGI:109298]	protein_coding	ENSMUSG00000016528	Upregulated
266.262	1.78125	0.183332	9.71597	2.57771e-22	3.08907e-20	Tifa	TRAF-interacting protein with forkhead-associated domain [Source:MGI Symbol;Acc:MGI:2182965]	protein_coding	ENSMUSG00000046688	Upregulated
55.2461	4.40992	0.456229	9.66604	4.20345e-22	5.00602e-20	Igf2bp2	insulin-like growth factor 2 mRNA binding protein 2 [Source:MGI Symbol;Acc:MGI:1890358]	protein_coding	ENSMUSG00000033581	Upregulated
1068.11	1.10657	0.114797	9.63938	5.45167e-22	6.45249e-20	Vim	vimentin [Source:MGI Symbol;Acc:MGI:98932]	protein_coding	ENSMUSG00000026728	Upregulated
304.251	1.43445	0.14932	9.60651	7.50509e-22	8.82838e-20	Dusp10	dual specificity phosphatase 10 [Source:MGI Symbol;Acc:MGI:1927070]	protein_coding	ENSMUSG00000039384	Upregulated
264.508	1.8309	0.190732	9.59933	8.04632e-22	9.40733e-20	Herc6	hect domain and RLD 6 [Source:MGI Symbol;Acc:MGI:1914388]	protein_coding	ENSMUSG00000029798	Upregulated
196.063	2.07002	0.215668	9.59819	8.13634e-22	9.45492e-20	Ifitm3	interferon induced transmembrane protein 3 [Source:MGI Symbol;Acc:MGI:1913391]	protein_coding	ENSMUSG00000025492	Upregulated
106.305	3.31603	0.346579	9.56788	1.09118e-21	1.26038e-19	Ptafr	platelet-activating factor receptor [Source:MGI Symbol;Acc:MGI:106066]	protein_coding	ENSMUSG00000056529	Upregulated
400.677	1.53253	0.160206	9.56601	1.1111e-21	1.27571e-19	Emp1	epithelial membrane protein 1 [Source:MGI Symbol;Acc:MGI:107941]	protein_coding	ENSMUSG00000030208	Upregulated
3420.12	0.702017	0.0736432	9.53268	1.53274e-21	1.74933e-19	Eif4a1	eukaryotic translation initiation factor 4A1 [Source:MGI Symbol;Acc:MGI:95303]	protein_coding	ENSMUSG00000059796	Upregulated
2159.55	0.699023	0.0737389	9.47971	2.5499e-21	2.89301e-19	Gna13	guanine nucleotide binding protein, alpha 13 [Source:MGI Symbol;Acc:MGI:95768]	protein_coding	ENSMUSG00000020611	Upregulated
121.007	2.73061	0.288277	9.47218	2.7405e-21	3.09096e-19	Stx11	syntaxin 11 [Source:MGI Symbol;Acc:MGI:1921982]	protein_coding	ENSMUSG00000039232	Upregulated
965.936	0.977692	0.103539	9.44274	3.63147e-21	4.07192e-19	Pfkfb3	6-phosphofructo-2-kinase/fructose-2,6-biphosphatase 3 [Source:MGI Symbol;Acc:MGI:2181202]	protein_coding	ENSMUSG00000026773	Upregulated
453.531	1.13034	0.119891	9.42807	4.17717e-21	4.65657e-19	Myo1e	myosin IE [Source:MGI Symbol;Acc:MGI:106621]	protein_coding	ENSMUSG00000032220	Upregulated
602.96	1.07883	0.114564	9.41678	4.65115e-21	5.15498e-19	Cd9	CD9 antigen [Source:MGI Symbol;Acc:MGI:88348]	protein_coding	ENSMUSG00000030342	Upregulated
537.5	1.04023	0.111122	9.3612	7.88331e-21	8.68705e-19	Tpm4	tropomyosin 4 [Source:MGI Symbol;Acc:MGI:2449202]	protein_coding	ENSMUSG00000031799	Upregulated
1416.48	0.84027	0.0898022	9.35689	8.21151e-21	8.997e-19	Ezr	ezrin [Source:MGI Symbol;Acc:MGI:98931]	protein_coding	ENSMUSG00000052397	Upregulated
244.012	6.91413	0.742047	9.31765	1.18946e-20	1.29583e-18	Oasl1	2'-5' oligoadenylate synthetase-like 1 [Source:MGI Symbol;Acc:MGI:2180849]	protein_coding	ENSMUSG00000041827	Upregulated
872.737	0.992629	0.106827	9.29197	1.51454e-20	1.64067e-18	Rcan1	regulator of calcineurin 1 [Source:MGI Symbol;Acc:MGI:1890564]	protein_coding	ENSMUSG00000022951	Upregulated
139.261	-2.62943	0.286742	-9.17003	4.72872e-20	5.09374e-18	Tmem119	transmembrane protein 119 [Source:MGI Symbol;Acc:MGI:2385228]	protein_coding	ENSMUSG00000054675	Downregulated
493.913	1.05755	0.11552	9.15465	5.45342e-20	5.84156e-18	Phlda1	pleckstrin homology like domain, family A, member 1 [Source:MGI Symbol;Acc:MGI:1096880]	protein_coding	ENSMUSG00000020205	Upregulated
286.325	1.32019	0.144305	9.14863	5.7661e-20	6.14218e-18	Mrps6	mitochondrial ribosomal protein S6 [Source:MGI Symbol;Acc:MGI:2153111]	protein_coding	ENSMUSG00000039680	Upregulated
209.841	-1.50289	0.164528	-9.13453	6.56945e-20	6.95926e-18	Vsir	V-set immunoregulatory receptor [Source:MGI Symbol;Acc:MGI:1921298]	protein_coding	ENSMUSG00000020101	Downregulated
69.6323	4.65119	0.509506	9.12882	6.92492e-20	7.29552e-18	Csf3	colony stimulating factor 3 (granulocyte) [Source:MGI Symbol;Acc:MGI:1339751]	protein_coding	ENSMUSG00000038067	Upregulated
1141.34	-0.867226	0.0950654	-9.12241	7.34691e-20	7.69779e-18	Csf1r	colony stimulating factor 1 receptor [Source:MGI Symbol;Acc:MGI:1339758]	protein_coding	ENSMUSG00000024621	Downregulated
216.825	1.5103	0.165779	9.11032	8.21421e-20	8.55974e-18	Rhoc	ras homolog family member C [Source:MGI Symbol;Acc:MGI:106028]	protein_coding	ENSMUSG00000002233	Upregulated
1749.17	0.712454	0.0782619	9.10346	8.7496e-20	9.06837e-18	Otud7b	OTU domain containing 7B [Source:MGI Symbol;Acc:MGI:2654703]	protein_coding	ENSMUSG00000038495	Upregulated
523.352	3.4559	0.380713	9.07744	1.11155e-19	1.14585e-17	Gbp6	guanylate binding protein 6 [Source:MGI Symbol;Acc:MGI:2140937]	protein_coding	ENSMUSG00000104713	Upregulated
286.574	1.58011	0.175601	8.9983	2.29244e-19	2.35055e-17	Tubb6	tubulin, beta 6 class V [Source:MGI Symbol;Acc:MGI:1915201]	protein_coding	ENSMUSG00000001473	Upregulated
564.852	1.07692	0.120154	8.96281	3.16514e-19	3.2281e-17	Zc3hav1	zinc finger CCCH type, antiviral 1 [Source:MGI Symbol;Acc:MGI:1926031]	protein_coding	ENSMUSG00000029826	Upregulated
93.0185	8.13963	0.908824	8.95622	3.35995e-19	3.40866e-17	Il12b	interleukin 12b [Source:MGI Symbol;Acc:MGI:96540]	protein_coding	ENSMUSG00000004296	Upregulated
578.901	4.92453	0.551792	8.92461	4.4727e-19	4.51366e-17	Ifit1	interferon-induced protein with tetratricopeptide repeats 1 [Source:MGI Symbol;Acc:MGI:99450]	protein_coding	ENSMUSG00000034459	Upregulated
126.764	1.9707	0.221134	8.91177	5.0224e-19	5.04185e-17	Fam83d	family with sequence similarity 83, member D [Source:MGI Symbol;Acc:MGI:1919128]	protein_coding	ENSMUSG00000027654	Upregulated
1203.14	0.856497	0.0961226	8.91047	5.08184e-19	5.07495e-17	Spry2	sprouty RTK signaling antagonist 2 [Source:MGI Symbol;Acc:MGI:1345138]	protein_coding	ENSMUSG00000022114	Upregulated
347.785	1.72954	0.194486	8.89288	5.95466e-19	5.91579e-17	Tm4sf1	transmembrane 4 superfamily member 1 [Source:MGI Symbol;Acc:MGI:104678]	protein_coding	ENSMUSG00000027800	Upregulated
207.369	1.65282	0.185883	8.89171	6.01749e-19	5.94739e-17	Trex1	three prime repair exonuclease 1 [Source:MGI Symbol;Acc:MGI:1328317]	protein_coding	ENSMUSG00000049734	Upregulated
221.49	1.92348	0.216499	8.88451	6.42033e-19	6.31299e-17	Tor3a	torsin family 3, member A [Source:MGI Symbol;Acc:MGI:1353652]	protein_coding	ENSMUSG00000060519	Upregulated
523.447	1.0021	0.112985	8.86933	7.35905e-19	7.1991e-17	Lix1l	Lix1-like [Source:MGI Symbol;Acc:MGI:3036267]	protein_coding	ENSMUSG00000049288	Upregulated
57.6007	3.44275	0.389766	8.83288	1.02018e-18	9.92938e-17	Ifi204	interferon activated gene 204 [Source:MGI Symbol;Acc:MGI:96429]	protein_coding	ENSMUSG00000073489	Upregulated
1222.25	1.01435	0.114948	8.82443	1.10022e-18	1.06543e-16	Ppp1r15a	protein phosphatase 1, regulatory subunit 15A [Source:MGI Symbol;Acc:MGI:1927072]	protein_coding	ENSMUSG00000040435	Upregulated
168.876	1.70763	0.194009	8.80184	1.34588e-18	1.29678e-16	Anxa2	annexin A2 [Source:MGI Symbol;Acc:MGI:88246]	protein_coding	ENSMUSG00000032231	Upregulated
351.826	-1.26707	0.144126	-8.79141	1.47689e-18	1.4159e-16	2900064K03Rik	RIKEN cDNA 2900064K03 gene [Source:MGI Symbol;Acc:MGI:1920226]	TEC	ENSMUSG00000105771	Downregulated
121.713	1.94413	0.222796	8.72607	2.6368e-18	2.51532e-16	Cyp1b1	cytochrome P450, family 1, subfamily b, polypeptide 1 [Source:MGI Symbol;Acc:MGI:88590]	protein_coding	ENSMUSG00000024087	Upregulated
58.4956	6.20405	0.711079	8.72485	2.66544e-18	2.53006e-16	Slc4a5	solute carrier family 4, sodium bicarbonate cotransporter, member 5 [Source:MGI Symbol;Acc:MGI:2443220]	protein_coding	ENSMUSG00000068323	Upregulated
300.347	1.5758	0.180803	8.71554	2.89372e-18	2.73321e-16	Cdk6	cyclin-dependent kinase 6 [Source:MGI Symbol;Acc:MGI:1277162]	protein_coding	ENSMUSG00000040274	Upregulated
174.713	1.85961	0.213514	8.70955	3.0509e-18	2.86755e-16	Gbp7	guanylate binding protein 7 [Source:MGI Symbol;Acc:MGI:2444421]	protein_coding	ENSMUSG00000040253	Upregulated
230.976	1.48283	0.171103	8.66632	4.46328e-18	4.17458e-16	Tpbg	trophoblast glycoprotein [Source:MGI Symbol;Acc:MGI:1341264]	protein_coding	ENSMUSG00000035274	Upregulated
96.9915	2.83667	0.327686	8.65668	4.85725e-18	4.52102e-16	Gm37498	predicted gene, 37498 [Source:MGI Symbol;Acc:MGI:5610726]	TEC	ENSMUSG00000103907	Upregulated
182.256	1.57731	0.18284	8.62675	6.31192e-18	5.8466e-16	Gfpt2	glutamine fructose-6-phosphate transaminase 2 [Source:MGI Symbol;Acc:MGI:1338883]	protein_coding	ENSMUSG00000020363	Upregulated
327.73	1.712	0.198633	8.6189	6.76011e-18	6.23165e-16	H2-Q4	histocompatibility 2, Q region locus 4 [Source:MGI Symbol;Acc:MGI:95933]	protein_coding	ENSMUSG00000035929	Upregulated
490.226	3.20433	0.374105	8.56531	1.07785e-17	9.88835e-16	Cd44	CD44 antigen [Source:MGI Symbol;Acc:MGI:88338]	protein_coding	ENSMUSG00000005087	Upregulated
227.101	2.10474	0.246545	8.53694	1.3782e-17	1.25499e-15	Plaur	plasminogen activator, urokinase receptor [Source:MGI Symbol;Acc:MGI:97612]	protein_coding	ENSMUSG00000046223	Upregulated
321.327	1.29627	0.151847	8.5367	1.38105e-17	1.25499e-15	Irf9	interferon regulatory factor 9 [Source:MGI Symbol;Acc:MGI:107587]	protein_coding	ENSMUSG00000002325	Upregulated
73.5011	2.9698	0.348579	8.51973	1.5992e-17	1.44637e-15	Clec2d	C-type lectin domain family 2, member d [Source:MGI Symbol;Acc:MGI:2135589]	protein_coding	ENSMUSG00000030157	Upregulated
166.603	1.73653	0.203872	8.51773	1.62711e-17	1.4647e-15	C3ar1	complement component 3a receptor 1 [Source:MGI Symbol;Acc:MGI:1097680]	protein_coding	ENSMUSG00000040552	Upregulated
1103.05	2.18676	0.256947	8.51055	1.73109e-17	1.55103e-15	Irgm1	immunity-related GTPase family M member 1 [Source:MGI Symbol;Acc:MGI:107567]	protein_coding	ENSMUSG00000046879	Upregulated
178.439	-1.90363	0.223719	-8.50905	1.75367e-17	1.56395e-15	Slco1a4	solute carrier organic anion transporter family, member 1a4 [Source:MGI Symbol;Acc:MGI:1351896]	protein_coding	ENSMUSG00000030237	Downregulated
390.722	-1.09007	0.129335	-8.42826	3.50844e-17	3.11439e-15	Gm42993	predicted gene 42993 [Source:MGI Symbol;Acc:MGI:5663130]	TEC	ENSMUSG00000105985	Downregulated
588.312	0.992323	0.117995	8.40987	4.1048e-17	3.62698e-15	Tapbp	TAP binding protein [Source:MGI Symbol;Acc:MGI:1201689]	protein_coding	ENSMUSG00000024308	Upregulated
125.698	7.07137	0.845835	8.36023	6.25977e-17	5.50573e-15	Acod1	aconitate decarboxylase 1 [Source:MGI Symbol;Acc:MGI:103206]	protein_coding	ENSMUSG00000022126	Upregulated
1058.19	1.07183	0.12888	8.3165	9.05982e-17	7.9321e-15	Nfkb1	nuclear factor of kappa light polypeptide gene enhancer in B cells 1, p105 [Source:MGI Symbol;Acc:MGI:97312]	protein_coding	ENSMUSG00000028163	Upregulated
1200.47	0.680919	0.0819232	8.31168	9.436e-17	8.22391e-15	Samd4	sterile alpha motif domain containing 4 [Source:MGI Symbol;Acc:MGI:1921730]	protein_coding	ENSMUSG00000021838	Upregulated
208.132	1.79892	0.216613	8.30473	1.00044e-16	8.67984e-15	Rab11fip1	RAB11 family interacting protein 1 (class I) [Source:MGI Symbol;Acc:MGI:1923017]	protein_coding	ENSMUSG00000031488	Upregulated
781.71	0.901184	0.108624	8.29635	1.07356e-16	9.27231e-15	Ddx21	DEAD (Asp-Glu-Ala-Asp) box polypeptide 21 [Source:MGI Symbol;Acc:MGI:1860494]	protein_coding	ENSMUSG00000020075	Upregulated
610.528	1.22027	0.147738	8.25971	1.46022e-16	1.25553e-14	Stat2	signal transducer and activator of transcription 2 [Source:MGI Symbol;Acc:MGI:103039]	protein_coding	ENSMUSG00000040033	Upregulated
144.773	1.79082	0.216857	8.25805	1.48066e-16	1.26742e-14	Lcp2	lymphocyte cytosolic protein 2 [Source:MGI Symbol;Acc:MGI:1321402]	protein_coding	ENSMUSG00000002699	Upregulated
386.314	1.15632	0.140288	8.24247	1.68685e-16	1.43749e-14	Nckap1l	NCK associated protein 1 like [Source:MGI Symbol;Acc:MGI:1926063]	protein_coding	ENSMUSG00000022488	Upregulated
1796.49	0.586747	0.0713159	8.22744	1.91264e-16	1.6227e-14	Itprid2	ITPR interacting domain containing 2 [Source:MGI Symbol;Acc:MGI:1917849]	protein_coding	ENSMUSG00000027007	Upregulated
46.1044	3.45588	0.420865	8.21136	2.18692e-16	1.84723e-14	Igsf6	immunoglobulin superfamily, member 6 [Source:MGI Symbol;Acc:MGI:1891393]	protein_coding	ENSMUSG00000035004	Upregulated
540.211	1.2869	0.156907	8.20166	2.37092e-16	1.99386e-14	Cdkn1a	cyclin-dependent kinase inhibitor 1A (P21) [Source:MGI Symbol;Acc:MGI:104556]	protein_coding	ENSMUSG00000023067	Upregulated
3469.49	-0.724178	0.0885219	-8.18078	2.82006e-16	2.36121e-14	Gpr26	G protein-coupled receptor 26 [Source:MGI Symbol;Acc:MGI:2441758]	protein_coding	ENSMUSG00000040125	Downregulated
337.151	1.35534	0.165706	8.17919	2.85762e-16	2.38226e-14	Cp	ceruloplasmin [Source:MGI Symbol;Acc:MGI:88476]	protein_coding	ENSMUSG00000003617	Upregulated
292.501	1.25376	0.153587	8.16322	3.26205e-16	2.70764e-14	Nfe2l2	nuclear factor, erythroid derived 2, like 2 [Source:MGI Symbol;Acc:MGI:108420]	protein_coding	ENSMUSG00000015839	Upregulated
1319.87	0.709402	0.0874749	8.10979	5.07093e-16	4.19095e-14	Prdx1	peroxiredoxin 1 [Source:MGI Symbol;Acc:MGI:99523]	protein_coding	ENSMUSG00000028691	Upregulated
729.762	1.06435	0.131385	8.10099	5.45134e-16	4.48601e-14	Gm13889	predicted gene 13889 [Source:MGI Symbol;Acc:MGI:3652053]	protein_coding	ENSMUSG00000087006	Upregulated
846.007	0.729741	0.0901811	8.09195	5.87159e-16	4.81119e-14	Usp53	ubiquitin specific peptidase 53 [Source:MGI Symbol;Acc:MGI:2139607]	protein_coding	ENSMUSG00000039701	Upregulated
1100.46	0.779075	0.0965179	8.07182	6.92603e-16	5.65105e-14	Hexim1	hexamethylene bis-acetamide inducible 1 [Source:MGI Symbol;Acc:MGI:2385923]	protein_coding	ENSMUSG00000048878	Upregulated
865.401	0.763676	0.0948604	8.05053	8.24373e-16	6.69768e-14	B2m	beta-2 microglobulin [Source:MGI Symbol;Acc:MGI:88127]	protein_coding	ENSMUSG00000060802	Upregulated
377.617	-1.1844	0.147168	-8.04793	8.42066e-16	6.81256e-14	Gm42770	predicted gene 42770 [Source:MGI Symbol;Acc:MGI:5662907]	TEC	ENSMUSG00000105983	Downregulated
237.052	3.90816	0.486254	8.03729	9.18454e-16	7.39935e-14	Iigp1	interferon inducible GTPase 1 [Source:MGI Symbol;Acc:MGI:1926259]	protein_coding	ENSMUSG00000054072	Upregulated
1582.62	0.875082	0.109002	8.02816	9.8945e-16	7.93795e-14	Klf6	Kruppel-like factor 6 [Source:MGI Symbol;Acc:MGI:1346318]	protein_coding	ENSMUSG00000000078	Upregulated
236.461	1.48296	0.184903	8.02023	1.05545e-15	8.40275e-14	Tuba1c	tubulin, alpha 1C [Source:MGI Symbol;Acc:MGI:1095409]	protein_coding	ENSMUSG00000043091	Upregulated
255.384	1.42663	0.177881	8.02015	1.05615e-15	8.40275e-14	Fgf2	fibroblast growth factor 2 [Source:MGI Symbol;Acc:MGI:95516]	protein_coding	ENSMUSG00000037225	Upregulated
849.45	2.08491	0.260257	8.01096	1.13812e-15	9.01752e-14	Vcam1	vascular cell adhesion molecule 1 [Source:MGI Symbol;Acc:MGI:98926]	protein_coding	ENSMUSG00000027962	Upregulated
57.4759	3.1795	0.39693	8.01023	1.14493e-15	9.03414e-14	Slfn9	schlafen 9 [Source:MGI Symbol;Acc:MGI:2445121]	protein_coding	ENSMUSG00000069793	Upregulated
2250.29	0.66715	0.083476	7.99211	1.32646e-15	1.04236e-13	Aqp4	aquaporin 4 [Source:MGI Symbol;Acc:MGI:107387]	protein_coding	ENSMUSG00000024411	Upregulated
822.491	0.792596	0.0991859	7.99101	1.33838e-15	1.04743e-13	Zfp703	zinc finger protein 703 [Source:MGI Symbol;Acc:MGI:2662729]	protein_coding	ENSMUSG00000085795	Upregulated
192.554	2.15798	0.270242	7.98536	1.4011e-15	1.09206e-13	A2m	alpha-2-macroglobulin [Source:MGI Symbol;Acc:MGI:2449119]	protein_coding	ENSMUSG00000030111	Upregulated
942.527	0.801286	0.100458	7.97631	1.5077e-15	1.17039e-13	Glis3	GLIS family zinc finger 3 [Source:MGI Symbol;Acc:MGI:2444289]	protein_coding	ENSMUSG00000052942	Upregulated
73.5142	2.39385	0.300472	7.96695	1.62633e-15	1.25739e-13	Clcf1	cardiotrophin-like cytokine factor 1 [Source:MGI Symbol;Acc:MGI:1930088]	protein_coding	ENSMUSG00000040663	Upregulated
44.5252	5.53275	0.695302	7.95734	1.7578e-15	1.35358e-13	Mmp12	matrix metallopeptidase 12 [Source:MGI Symbol;Acc:MGI:97005]	protein_coding	ENSMUSG00000049723	Upregulated
585.237	1.14739	0.14533	7.89508	2.90126e-15	2.22515e-13	Hspa1a	heat shock protein 1A [Source:MGI Symbol;Acc:MGI:96244]	protein_coding	ENSMUSG00000091971	Upregulated
348.775	1.1174	0.141633	7.88944	3.03551e-15	2.31884e-13	Plk3	polo like kinase 3 [Source:MGI Symbol;Acc:MGI:109604]	protein_coding	ENSMUSG00000028680	Upregulated
194.175	1.3855	0.175679	7.88656	3.10619e-15	2.36342e-13	Pdlim4	PDZ and LIM domain 4 [Source:MGI Symbol;Acc:MGI:1353470]	protein_coding	ENSMUSG00000020388	Upregulated
55.6202	3.43252	0.436121	7.87057	3.53039e-15	2.67556e-13	Ifi47	interferon gamma inducible protein 47 [Source:MGI Symbol;Acc:MGI:99448]	protein_coding	ENSMUSG00000078920	Upregulated
156.189	1.52587	0.193943	7.8676	3.61504e-15	2.72893e-13	Myd88	myeloid differentiation primary response gene 88 [Source:MGI Symbol;Acc:MGI:108005]	protein_coding	ENSMUSG00000032508	Upregulated
191.721	1.45115	0.184967	7.84543	4.31481e-15	3.2444e-13	Igsf10	immunoglobulin superfamily, member 10 [Source:MGI Symbol;Acc:MGI:1923481]	protein_coding	ENSMUSG00000036334	Upregulated
844.616	0.704643	0.0900339	7.82642	5.01945e-15	3.75949e-13	Gatad2a	GATA zinc finger domain containing 2A [Source:MGI Symbol;Acc:MGI:2384585]	protein_coding	ENSMUSG00000036180	Upregulated
1682.93	0.651422	0.0833007	7.82013	5.27705e-15	3.93705e-13	Nup98	nucleoporin 98 [Source:MGI Symbol;Acc:MGI:109404]	protein_coding	ENSMUSG00000063550	Upregulated
395.342	0.986851	0.126883	7.77766	7.38811e-15	5.49068e-13	Sesn2	sestrin 2 [Source:MGI Symbol;Acc:MGI:2651874]	protein_coding	ENSMUSG00000028893	Upregulated
65.0901	-2.99804	0.385732	-7.77233	7.70526e-15	5.70427e-13	P2ry13	purinergic receptor P2Y, G-protein coupled 13 [Source:MGI Symbol;Acc:MGI:1921441]	protein_coding	ENSMUSG00000036362	Downregulated
1513.84	0.596834	0.0769228	7.75886	8.56929e-15	6.31952e-13	Znfx1	zinc finger, NFX1-type containing 1 [Source:MGI Symbol;Acc:MGI:2138982]	protein_coding	ENSMUSG00000039501	Upregulated
1277.93	0.720379	0.0929119	7.75335	8.95001e-15	6.575e-13	Lmna	lamin A [Source:MGI Symbol;Acc:MGI:96794]	protein_coding	ENSMUSG00000028063	Upregulated
188.094	2.03733	0.263253	7.73906	1.00153e-14	7.32955e-13	Slfn5	schlafen 5 [Source:MGI Symbol;Acc:MGI:1329004]	protein_coding	ENSMUSG00000054404	Upregulated
210.797	1.31691	0.170621	7.71833	1.17868e-14	8.59316e-13	Ddit3	DNA-damage inducible transcript 3 [Source:MGI Symbol;Acc:MGI:109247]	protein_coding	ENSMUSG00000025408	Upregulated
175.817	1.43256	0.186084	7.69849	1.37679e-14	9.99947e-13	Tagln2	transgelin 2 [Source:MGI Symbol;Acc:MGI:1312985]	protein_coding	ENSMUSG00000026547	Upregulated
273.67	1.34875	0.175397	7.68971	1.47464e-14	1.06697e-12	Sertad1	SERTA domain containing 1 [Source:MGI Symbol;Acc:MGI:1913438]	protein_coding	ENSMUSG00000008384	Upregulated
1483.57	0.620231	0.0807414	7.6817	1.56995e-14	1.13167e-12	Sox9	SRY (sex determining region Y)-box 9 [Source:MGI Symbol;Acc:MGI:98371]	protein_coding	ENSMUSG00000000567	Upregulated
414.003	0.941964	0.122689	7.67763	1.6206e-14	1.1638e-12	Abtb2	ankyrin repeat and BTB (POZ) domain containing 2 [Source:MGI Symbol;Acc:MGI:2139365]	protein_coding	ENSMUSG00000032724	Upregulated
2022.25	-0.622595	0.081503	-7.63892	2.19048e-14	1.56718e-12	Atp2b4	ATPase, Ca++ transporting, plasma membrane 4 [Source:MGI Symbol;Acc:MGI:88111]	protein_coding	ENSMUSG00000026463	Downregulated
2275.14	0.677771	0.0887473	7.63709	2.22187e-14	1.58372e-12	Mt1	metallothionein 1 [Source:MGI Symbol;Acc:MGI:97171]	protein_coding	ENSMUSG00000031765	Upregulated
156.975	-1.66962	0.220292	-7.57914	3.47863e-14	2.47034e-12	Inpp5d	inositol polyphosphate-5-phosphatase D [Source:MGI Symbol;Acc:MGI:107357]	protein_coding	ENSMUSG00000026288	Downregulated
290.05	1.40257	0.186004	7.54054	4.68025e-14	3.31141e-12	Relb	avian reticuloendotheliosis viral (v-rel) oncogene related B [Source:MGI Symbol;Acc:MGI:103289]	protein_coding	ENSMUSG00000002983	Upregulated
226.144	1.37566	0.182799	7.52554	5.2503e-14	3.70108e-12	Eif2ak2	eukaryotic translation initiation factor 2-alpha kinase 2 [Source:MGI Symbol;Acc:MGI:1353449]	protein_coding	ENSMUSG00000024079	Upregulated
1759.6	0.760809	0.101167	7.52029	5.46548e-14	3.83865e-12	Arid5b	AT rich interactive domain 5B (MRF1-like) [Source:MGI Symbol;Acc:MGI:2175912]	protein_coding	ENSMUSG00000019947	Upregulated
157.694	1.53756	0.204965	7.50155	6.30698e-14	4.4135e-12	Srgn	serglycin [Source:MGI Symbol;Acc:MGI:97756]	protein_coding	ENSMUSG00000020077	Upregulated
502.375	0.956661	0.127762	7.48785	7.00101e-14	4.88136e-12	Hspa1b	heat shock protein 1B [Source:MGI Symbol;Acc:MGI:99517]	protein_coding	ENSMUSG00000090877	Upregulated
910.693	0.904642	0.121228	7.46229	8.50293e-14	5.90707e-12	Csf1	colony stimulating factor 1 (macrophage) [Source:MGI Symbol;Acc:MGI:1339753]	protein_coding	ENSMUSG00000014599	Upregulated
202.771	1.51313	0.202913	7.45705	8.84832e-14	6.12483e-12	Gadd45a	growth arrest and DNA-damage-inducible 45 alpha [Source:MGI Symbol;Acc:MGI:107799]	protein_coding	ENSMUSG00000036390	Upregulated
116.78	1.69238	0.227047	7.45388	9.06365e-14	6.25131e-12	Ccrl2	chemokine (C-C motif) receptor-like 2 [Source:MGI Symbol;Acc:MGI:1920904]	protein_coding	ENSMUSG00000043953	Upregulated
36.7786	5.1081	0.687146	7.4338	1.05521e-13	7.25186e-12	Slamf1	signaling lymphocytic activation molecule family member 1 [Source:MGI Symbol;Acc:MGI:1351314]	protein_coding	ENSMUSG00000015316	Upregulated
1579.82	0.734381	0.0988312	7.43066	1.08057e-13	7.39961e-12	Csrnp1	cysteine-serine-rich nuclear protein 1 [Source:MGI Symbol;Acc:MGI:2387989]	protein_coding	ENSMUSG00000032515	Upregulated
487.771	2.30574	0.310973	7.41459	1.22005e-13	8.32502e-12	Helz2	helicase with zinc finger 2, transcriptional coactivator [Source:MGI Symbol;Acc:MGI:2385169]	protein_coding	ENSMUSG00000027580	Upregulated
1769.86	2.91952	0.394687	7.39703	1.39261e-13	9.46878e-12	Il1a	interleukin 1 alpha [Source:MGI Symbol;Acc:MGI:96542]	protein_coding	ENSMUSG00000027399	Upregulated
547.695	0.87174	0.11804	7.38512	1.5231e-13	1.03194e-11	Cebpb	CCAAT/enhancer binding protein (C/EBP), beta [Source:MGI Symbol;Acc:MGI:88373]	protein_coding	ENSMUSG00000056501	Upregulated
32.5315	4.64807	0.630342	7.37389	1.6572e-13	1.11885e-11	Ifi211	interferon activated gene 211 [Source:MGI Symbol;Acc:MGI:3041120]	protein_coding	ENSMUSG00000026536	Upregulated
409.152	-1.07493	0.146299	-7.3475	2.0195e-13	1.35867e-11	Gm42992	predicted gene 42992 [Source:MGI Symbol;Acc:MGI:5663129]	TEC	ENSMUSG00000106320	Downregulated
173.456	1.31556	0.179316	7.33654	2.19189e-13	1.46949e-11	Prrx1	paired related homeobox 1 [Source:MGI Symbol;Acc:MGI:97712]	protein_coding	ENSMUSG00000026586	Upregulated
2114.81	1.35186	0.184413	7.33062	2.29098e-13	1.50952e-11	Gm22634	predicted gene, 22634 [Source:MGI Symbol;Acc:MGI:5452411]	snRNA	ENSMUSG00000096214	Upregulated
2114.81	1.35186	0.184413	7.33062	2.29098e-13	1.50952e-11	Gm22068	predicted gene, 22068 [Source:MGI Symbol;Acc:MGI:5451845]	snRNA	ENSMUSG00000096205	Upregulated
2114.81	1.35186	0.184413	7.33062	2.29098e-13	1.50952e-11	Rnu1a1	U1a1 small nuclear RNA [Source:MGI Symbol;Acc:MGI:97972]	snRNA	ENSMUSG00000095969	Upregulated
2114.81	1.35186	0.184413	7.33062	2.29098e-13	1.50952e-11	Gm23804	predicted gene, 23804 [Source:MGI Symbol;Acc:MGI:5453581]	snRNA	ENSMUSG00000094826	Upregulated
2114.81	1.35186	0.184413	7.33062	2.29098e-13	1.50952e-11	Gm26444	predicted gene, 26444 [Source:MGI Symbol;Acc:MGI:5456221]	snRNA	ENSMUSG00000093815	Upregulated
117.705	1.67831	0.229227	7.3216	2.45036e-13	1.60901e-11	Mthfd2	methylenetetrahydrofolate dehydrogenase (NAD+ dependent), methenyltetrahydrofolate cyclohydrolase [Source:MGI Symbol;Acc:MGI:1338850]	protein_coding	ENSMUSG00000005667	Upregulated
155.725	-1.72083	0.235874	-7.29556	2.9743e-13	1.94639e-11	Gpr17	G protein-coupled receptor 17 [Source:MGI Symbol;Acc:MGI:3584514]	protein_coding	ENSMUSG00000052229	Downregulated
293.78	-1.33854	0.183564	-7.29193	3.05554e-13	1.99275e-11	A630036G19Rik	RIKEN cDNA A630036G19 gene [Source:MGI Symbol;Acc:MGI:2442979]	TEC	ENSMUSG00000116809	Downregulated
762.436	0.870166	0.119474	7.28332	3.25713e-13	2.11702e-11	Bach1	BTB and CNC homology 1, basic leucine zipper transcription factor 1 [Source:MGI Symbol;Acc:MGI:894680]	protein_coding	ENSMUSG00000025612	Upregulated
161.213	1.58765	0.21817	7.27714	3.40976e-13	2.20874e-11	Mtmr11	myotubularin related protein 11 [Source:MGI Symbol;Acc:MGI:2652817]	protein_coding	ENSMUSG00000045934	Upregulated
477.691	0.821962	0.113052	7.27068	3.57685e-13	2.30918e-11	Eaf1	ELL associated factor 1 [Source:MGI Symbol;Acc:MGI:1921677]	protein_coding	ENSMUSG00000021890	Upregulated
1516.99	-0.62012	0.0853325	-7.2671	3.67276e-13	2.36314e-11	Pcdh20	protocadherin 20 [Source:MGI Symbol;Acc:MGI:2443376]	protein_coding	ENSMUSG00000050505	Downregulated
1095.01	0.682128	0.0938803	7.26593	3.70469e-13	2.37571e-11	Zfp36	zinc finger protein 36 [Source:MGI Symbol;Acc:MGI:99180]	protein_coding	ENSMUSG00000044786	Upregulated
3461.16	-0.447112	0.0615413	-7.26524	3.72382e-13	2.38002e-11	Kcna2	potassium voltage-gated channel, shaker-related subfamily, member 2 [Source:MGI Symbol;Acc:MGI:96659]	protein_coding	ENSMUSG00000040724	Downregulated
65.3287	2.32316	0.319889	7.26241	3.8024e-13	2.42217e-11	Bcl3	B cell leukemia/lymphoma 3 [Source:MGI Symbol;Acc:MGI:88140]	protein_coding	ENSMUSG00000053175	Upregulated
405.465	0.872945	0.120489	7.24501	4.32396e-13	2.74528e-11	Peg10	paternally expressed 10 [Source:MGI Symbol;Acc:MGI:2157785]	protein_coding	ENSMUSG00000092035	Upregulated
135.052	1.82204	0.252005	7.23017	4.82378e-13	3.05251e-11	Plin2	perilipin 2 [Source:MGI Symbol;Acc:MGI:87920]	protein_coding	ENSMUSG00000028494	Upregulated
332.13	-1.04316	0.144355	-7.22633	4.96237e-13	3.12988e-11	Itgam	integrin alpha M [Source:MGI Symbol;Acc:MGI:96607]	protein_coding	ENSMUSG00000030786	Downregulated
707.526	-0.856164	0.118798	-7.20688	5.72465e-13	3.59883e-11	Gm37899	predicted gene, 37899 [Source:MGI Symbol;Acc:MGI:5611127]	TEC	ENSMUSG00000102657	Downregulated
508.341	2.14248	0.29741	7.2038	5.8559e-13	3.66931e-11	Icam1	intercellular adhesion molecule 1 [Source:MGI Symbol;Acc:MGI:96392]	protein_coding	ENSMUSG00000037405	Upregulated
738.652	0.705366	0.0986192	7.15241	8.52646e-13	5.32529e-11	Zswim4	zinc finger SWIM-type containing 4 [Source:MGI Symbol;Acc:MGI:2443726]	protein_coding	ENSMUSG00000035671	Upregulated
74.366	2.24837	0.315414	7.12831	1.01609e-12	6.32547e-11	Dusp2	dual specificity phosphatase 2 [Source:MGI Symbol;Acc:MGI:101911]	protein_coding	ENSMUSG00000027368	Upregulated
1040.69	0.730154	0.10249	7.12412	1.04751e-12	6.49996e-11	Pim3	proviral integration site 3 [Source:MGI Symbol;Acc:MGI:1355297]	protein_coding	ENSMUSG00000035828	Upregulated
103.082	1.73844	0.244139	7.12071	1.07375e-12	6.64133e-11	Socs1	suppressor of cytokine signaling 1 [Source:MGI Symbol;Acc:MGI:1354910]	protein_coding	ENSMUSG00000038037	Upregulated
3725.01	-0.523942	0.0736536	-7.1136	1.13058e-12	6.97036e-11	Spock1	sparc/osteonectin, cwcv and kazal-like domains proteoglycan 1 [Source:MGI Symbol;Acc:MGI:105371]	protein_coding	ENSMUSG00000056222	Downregulated
130.082	5.75254	0.809607	7.10535	1.20018e-12	7.35215e-11	Isg15	ISG15 ubiquitin-like modifier [Source:MGI Symbol;Acc:MGI:1855694]	protein_coding	ENSMUSG00000035692	Upregulated
869.88	0.756263	0.106434	7.10545	1.19931e-12	7.35215e-11	Bmp2k	BMP2 inducible kinase [Source:MGI Symbol;Acc:MGI:2155456]	protein_coding	ENSMUSG00000034663	Upregulated
1069.42	0.842865	0.11891	7.08827	1.35801e-12	8.29253e-11	Tiparp	TCDD-inducible poly(ADP-ribose) polymerase [Source:MGI Symbol;Acc:MGI:2159210]	protein_coding	ENSMUSG00000034640	Upregulated
17252.7	-0.395126	0.0558069	-7.08025	1.43898e-12	8.75902e-11	Syt1	synaptotagmin I [Source:MGI Symbol;Acc:MGI:99667]	protein_coding	ENSMUSG00000035864	Downregulated
255.502	1.13737	0.161078	7.06097	1.65349e-12	1.00329e-10	Parp12	poly (ADP-ribose) polymerase family, member 12 [Source:MGI Symbol;Acc:MGI:2143990]	protein_coding	ENSMUSG00000038507	Upregulated
4092.83	0.563561	0.0799538	7.04858	1.80755e-12	1.09331e-10	Ddx3x	DEAD/H (Asp-Glu-Ala-Asp/His) box polypeptide 3, X-linked [Source:MGI Symbol;Acc:MGI:103064]	protein_coding	ENSMUSG00000000787	Upregulated
803.186	0.719269	0.102092	7.04532	1.85032e-12	1.11566e-10	Lrig1	leucine-rich repeats and immunoglobulin-like domains 1 [Source:MGI Symbol;Acc:MGI:107935]	protein_coding	ENSMUSG00000030029	Upregulated
64.4405	-2.11586	0.300568	-7.03954	1.92873e-12	1.15929e-10	Arhgap45	Rho GTPase activating protein 45 [Source:MGI Symbol;Acc:MGI:1917969]	protein_coding	ENSMUSG00000035697	Downregulated
78.4725	2.05063	0.291775	7.02812	2.09328e-12	1.25427e-10	P2ry2	purinergic receptor P2Y, G-protein coupled 2 [Source:MGI Symbol;Acc:MGI:105107]	protein_coding	ENSMUSG00000032860	Upregulated
868.55	0.631269	0.0899008	7.02184	2.18963e-12	1.30791e-10	Fnip2	folliculin interacting protein 2 [Source:MGI Symbol;Acc:MGI:2683054]	protein_coding	ENSMUSG00000061175	Upregulated
175.72	1.26276	0.180071	7.01257	2.33987e-12	1.389e-10	Tent5c	terminal nucleotidyltransferase 5C [Source:MGI Symbol;Acc:MGI:1921895]	protein_coding	ENSMUSG00000044468	Upregulated
459.382	0.888405	0.126681	7.01291	2.3341e-12	1.389e-10	Litaf	LPS-induced TN factor [Source:MGI Symbol;Acc:MGI:1929512]	protein_coding	ENSMUSG00000022500	Upregulated
78.3491	2.2027	0.314395	7.00617	2.4493e-12	1.44947e-10	Rnf125	ring finger protein 125 [Source:MGI Symbol;Acc:MGI:1914914]	protein_coding	ENSMUSG00000033107	Upregulated
85.7177	2.1173	0.302722	6.99422	2.66734e-12	1.57365e-10	Bcl2a1b	B cell leukemia/lymphoma 2 related protein A1b [Source:MGI Symbol;Acc:MGI:1278326]	protein_coding	ENSMUSG00000089929	Upregulated
1827.43	0.615585	0.0881095	6.98659	2.81653e-12	1.65657e-10	Il6st	interleukin 6 signal transducer [Source:MGI Symbol;Acc:MGI:96560]	protein_coding	ENSMUSG00000021756	Upregulated
312.061	0.946231	0.13561	6.97761	3.00237e-12	1.76047e-10	Trp53	transformation related protein 53 [Source:MGI Symbol;Acc:MGI:98834]	protein_coding	ENSMUSG00000059552	Upregulated
1210.54	1.55474	0.222842	6.97685	3.01865e-12	1.76462e-10	Adamts4	a disintegrin-like and metallopeptidase (reprolysin type) with thrombospondin type 1 motif, 4 [Source:MGI Symbol;Acc:MGI:1339949]	protein_coding	ENSMUSG00000006403	Upregulated
308.127	0.950225	0.136291	6.97204	3.12382e-12	1.82032e-10	Oaf	out at first homolog [Source:MGI Symbol;Acc:MGI:94852]	protein_coding	ENSMUSG00000032014	Upregulated
463.312	1.25737	0.180356	6.97163	3.13291e-12	1.82032e-10	Ets1	E26 avian leukemia oncogene 1, 5' domain [Source:MGI Symbol;Acc:MGI:95455]	protein_coding	ENSMUSG00000032035	Upregulated
189.462	1.24826	0.179374	6.95898	3.42737e-12	1.9796e-10	Fzd5	frizzled class receptor 5 [Source:MGI Symbol;Acc:MGI:108571]	protein_coding	ENSMUSG00000045005	Upregulated
269.685	1.0344	0.148643	6.95897	3.42769e-12	1.9796e-10	Arpc1b	actin related protein 2/3 complex, subunit 1B [Source:MGI Symbol;Acc:MGI:1343142]	protein_coding	ENSMUSG00000029622	Upregulated
10628.8	0.442525	0.0636123	6.9566	3.48584e-12	2.00713e-10	Clu	clusterin [Source:MGI Symbol;Acc:MGI:88423]	protein_coding	ENSMUSG00000022037	Upregulated
188.457	1.24083	0.178749	6.94173	3.87331e-12	2.22356e-10	Nfkbie	nuclear factor of kappa light polypeptide gene enhancer in B cells inhibitor, epsilon [Source:MGI Symbol;Acc:MGI:1194908]	protein_coding	ENSMUSG00000023947	Upregulated
91.0098	1.9595	0.282303	6.94112	3.88997e-12	2.22645e-10	Gm49342	predicted gene, 49342 [Source:MGI Symbol;Acc:MGI:6121535]	protein_coding	ENSMUSG00000021871	Upregulated
433.079	0.893808	0.12894	6.93199	4.14973e-12	2.36806e-10	Mcam	melanoma cell adhesion molecule [Source:MGI Symbol;Acc:MGI:1933966]	protein_coding	ENSMUSG00000032135	Upregulated
34.7697	3.70887	0.536303	6.91563	4.65778e-12	2.6501e-10	Ifi44	interferon-induced protein 44 [Source:MGI Symbol;Acc:MGI:2443016]	protein_coding	ENSMUSG00000028037	Upregulated
954.447	0.630687	0.0912308	6.91309	4.74209e-12	2.69009e-10	Tor1aip2	torsin A interacting protein 2 [Source:MGI Symbol;Acc:MGI:3582695]	protein_coding	ENSMUSG00000050565	Upregulated
2111.27	0.52952	0.076718	6.90216	5.12178e-12	2.8969e-10	Itgav	integrin alpha V [Source:MGI Symbol;Acc:MGI:96608]	protein_coding	ENSMUSG00000027087	Upregulated
158.633	1.44045	0.209161	6.88679	5.70638e-12	3.21806e-10	Rgs16	regulator of G-protein signaling 16 [Source:MGI Symbol;Acc:MGI:108407]	protein_coding	ENSMUSG00000026475	Upregulated
625.981	1.08692	0.158391	6.86227	6.77759e-12	3.81096e-10	Pim1	proviral integration site 1 [Source:MGI Symbol;Acc:MGI:97584]	protein_coding	ENSMUSG00000024014	Upregulated
82.7382	1.83051	0.266855	6.85957	6.90666e-12	3.87217e-10	C5ar1	complement component 5a receptor 1 [Source:MGI Symbol;Acc:MGI:88232]	protein_coding	ENSMUSG00000049130	Upregulated
90.7519	1.83549	0.267821	6.8534	7.21138e-12	4.03122e-10	Psmb8	proteasome (prosome, macropain) subunit, beta type 8 (large multifunctional peptidase 7) [Source:MGI Symbol;Acc:MGI:1346527]	protein_coding	ENSMUSG00000024338	Upregulated
7831.73	-0.379826	0.0555717	-6.83487	8.20781e-12	4.5749e-10	Celf2	CUGBP, Elav-like family member 2 [Source:MGI Symbol;Acc:MGI:1338822]	protein_coding	ENSMUSG00000002107	Downregulated
839.829	0.627638	0.0924824	6.78657	1.14832e-11	6.382e-10	Slc16a1	solute carrier family 16 (monocarboxylic acid transporters), member 1 [Source:MGI Symbol;Acc:MGI:106013]	protein_coding	ENSMUSG00000032902	Upregulated
5535.6	0.389024	0.0573355	6.78504	1.16051e-11	6.43108e-10	Chd4	chromodomain helicase DNA binding protein 4 [Source:MGI Symbol;Acc:MGI:1344380]	protein_coding	ENSMUSG00000063870	Upregulated
269.483	-1.03056	0.151925	-6.78335	1.17421e-11	6.48825e-10	Gm43317	predicted gene 43317 [Source:MGI Symbol;Acc:MGI:5663454]	TEC	ENSMUSG00000104655	Downregulated
298.669	-1.12643	0.166202	-6.77749	1.22285e-11	6.73764e-10	Gm43046	predicted gene 43046 [Source:MGI Symbol;Acc:MGI:5663183]	TEC	ENSMUSG00000106244	Downregulated
703.504	0.789525	0.116545	6.77443	1.24901e-11	6.86202e-10	Fndc3b	fibronectin type III domain containing 3B [Source:MGI Symbol;Acc:MGI:1919257]	protein_coding	ENSMUSG00000039286	Upregulated
408.341	0.841304	0.124248	6.77119	1.27729e-11	6.99735e-10	Ampd3	adenosine monophosphate deaminase 3 [Source:MGI Symbol;Acc:MGI:1096344]	protein_coding	ENSMUSG00000005686	Upregulated
84.7774	2.35151	0.3478	6.76108	1.36967e-11	7.48207e-10	Trim30a	tripartite motif-containing 30A [Source:MGI Symbol;Acc:MGI:98178]	protein_coding	ENSMUSG00000030921	Upregulated
177.466	1.4746	0.218126	6.76034	1.37664e-11	7.4988e-10	Inhba	inhibin beta-A [Source:MGI Symbol;Acc:MGI:96570]	protein_coding	ENSMUSG00000041324	Upregulated
334.421	-1.01573	0.150345	-6.75599	1.41864e-11	7.70564e-10	Cxcl12	chemokine (C-X-C motif) ligand 12 [Source:MGI Symbol;Acc:MGI:103556]	protein_coding	ENSMUSG00000061353	Downregulated
143.217	1.36808	0.203051	6.73764	1.60977e-11	8.71913e-10	Baz1a	bromodomain adjacent to zinc finger domain 1A [Source:MGI Symbol;Acc:MGI:1309478]	protein_coding	ENSMUSG00000035021	Upregulated
144.611	-1.39141	0.206895	-6.7252	1.75352e-11	9.47099e-10	Atp13a5	ATPase type 13A5 [Source:MGI Symbol;Acc:MGI:2444068]	protein_coding	ENSMUSG00000048939	Downregulated
814.007	0.648265	0.0967856	6.69795	2.11368e-11	1.13842e-09	Slc11a2	solute carrier family 11 (proton-coupled divalent metal ion transporters), member 2 [Source:MGI Symbol;Acc:MGI:1345279]	protein_coding	ENSMUSG00000023030	Upregulated
279.12	1.03965	0.15538	6.69101	2.21639e-11	1.19039e-09	Pros1	protein S (alpha) [Source:MGI Symbol;Acc:MGI:1095733]	protein_coding	ENSMUSG00000022912	Upregulated
1781.36	0.480716	0.0719178	6.68425	2.32117e-11	1.24319e-09	Trim28	tripartite motif-containing 28 [Source:MGI Symbol;Acc:MGI:109274]	protein_coding	ENSMUSG00000005566	Upregulated
159.88	1.26429	0.189609	6.66791	2.59478e-11	1.38586e-09	Tmem243	transmembrane protein 243, mitochondrial [Source:MGI Symbol;Acc:MGI:3606159]	protein_coding	ENSMUSG00000079659	Upregulated
33.8003	7.42547	1.1142	6.6644	2.65758e-11	1.41545e-09	Mmp3	matrix metallopeptidase 3 [Source:MGI Symbol;Acc:MGI:97010]	protein_coding	ENSMUSG00000043613	Upregulated
299.463	0.9243	0.138764	6.66096	2.72036e-11	1.44488e-09	Phactr4	phosphatase and actin regulator 4 [Source:MGI Symbol;Acc:MGI:2140327]	protein_coding	ENSMUSG00000066043	Upregulated
222.87	1.21384	0.182376	6.65572	2.81915e-11	1.49322e-09	Crem	cAMP responsive element modulator [Source:MGI Symbol;Acc:MGI:88495]	protein_coding	ENSMUSG00000063889	Upregulated
593.984	-0.858438	0.128993	-6.65491	2.83479e-11	1.49736e-09	Necab1	N-terminal EF-hand calcium binding protein 1 [Source:MGI Symbol;Acc:MGI:1916602]	protein_coding	ENSMUSG00000040536	Downregulated
1163.55	0.68908	0.103839	6.63605	3.22211e-11	1.69727e-09	Iqgap1	IQ motif containing GTPase activating protein 1 [Source:MGI Symbol;Acc:MGI:1352757]	protein_coding	ENSMUSG00000030536	Upregulated
708.982	-0.718653	0.108388	-6.63038	3.34835e-11	1.75894e-09	Gm42583	predicted gene 42583 [Source:MGI Symbol;Acc:MGI:5662720]	TEC	ENSMUSG00000106826	Downregulated
431.775	0.827185	0.124781	6.62908	3.37784e-11	1.76958e-09	Tnip1	TNFAIP3 interacting protein 1 [Source:MGI Symbol;Acc:MGI:1926194]	protein_coding	ENSMUSG00000020400	Upregulated
4299.64	-0.386125	0.0584701	-6.60381	4.00735e-11	2.09365e-09	Strbp	spermatid perinuclear RNA binding protein [Source:MGI Symbol;Acc:MGI:104626]	protein_coding	ENSMUSG00000026915	Downregulated
622.336	0.758786	0.114984	6.59906	4.13776e-11	2.15591e-09	Atf3	activating transcription factor 3 [Source:MGI Symbol;Acc:MGI:109384]	protein_coding	ENSMUSG00000026628	Upregulated
625.046	0.807768	0.122597	6.58881	4.43379e-11	2.30389e-09	Tgfbr1	transforming growth factor, beta receptor I [Source:MGI Symbol;Acc:MGI:98728]	protein_coding	ENSMUSG00000007613	Upregulated
552.651	0.730201	0.110842	6.58775	4.46555e-11	2.31412e-09	Ogfr	opioid growth factor receptor [Source:MGI Symbol;Acc:MGI:1919325]	protein_coding	ENSMUSG00000049401	Upregulated
42.5548	2.64085	0.401643	6.5751	4.86195e-11	2.51275e-09	Traf1	TNF receptor-associated factor 1 [Source:MGI Symbol;Acc:MGI:101836]	protein_coding	ENSMUSG00000026875	Upregulated
433.355	0.76977	0.117268	6.56419	5.23158e-11	2.69651e-09	Vat1	vesicle amine transport 1 [Source:MGI Symbol;Acc:MGI:1349450]	protein_coding	ENSMUSG00000034993	Upregulated
1172.03	0.577961	0.0881389	6.55739	5.47563e-11	2.81474e-09	Prag1	PEAK1 related kinase activating pseudokinase 1 [Source:MGI Symbol;Acc:MGI:1196223]	protein_coding	ENSMUSG00000050271	Upregulated
369.088	0.888153	0.135549	6.55226	5.66738e-11	2.90552e-09	Nes	nestin [Source:MGI Symbol;Acc:MGI:101784]	protein_coding	ENSMUSG00000004891	Upregulated
276.754	0.95462	0.145708	6.55159	5.69293e-11	2.91083e-09	Mmp14	matrix metallopeptidase 14 (membrane-inserted) [Source:MGI Symbol;Acc:MGI:101900]	protein_coding	ENSMUSG00000000957	Upregulated
37.8824	3.61727	0.553092	6.54008	6.14842e-11	3.13537e-09	Loxhd1	lipoxygenase homology domains 1 [Source:MGI Symbol;Acc:MGI:1914609]	protein_coding	ENSMUSG00000032818	Upregulated
247.432	-1.42984	0.219049	-6.52751	6.68717e-11	3.40106e-09	Gm42772	predicted gene 42772 [Source:MGI Symbol;Acc:MGI:5662909]	TEC	ENSMUSG00000105700	Downregulated
4934.05	0.474947	0.0727678	6.52688	6.71539e-11	3.40637e-09	Ncl	nucleolin [Source:MGI Symbol;Acc:MGI:97286]	protein_coding	ENSMUSG00000026234	Upregulated
786.936	0.640273	0.0981766	6.52165	6.95379e-11	3.518e-09	Csrnp2	cysteine-serine-rich nuclear protein 2 [Source:MGI Symbol;Acc:MGI:2386852]	protein_coding	ENSMUSG00000044636	Upregulated
297.402	0.962328	0.147638	6.51816	7.11735e-11	3.59127e-09	Pvr	poliovirus receptor [Source:MGI Symbol;Acc:MGI:107741]	protein_coding	ENSMUSG00000040511	Upregulated
377.312	-1.04943	0.161061	-6.51575	7.23295e-11	3.64002e-09	C1qa	complement component 1, q subcomponent, alpha polypeptide [Source:MGI Symbol;Acc:MGI:88223]	protein_coding	ENSMUSG00000036887	Downregulated
165.035	1.3282	0.204484	6.49538	8.28236e-11	4.15722e-09	G530011O06Rik	RIKEN cDNA G530011O06 gene [Source:MGI Symbol;Acc:MGI:3603513]	processed_transcript	ENSMUSG00000072844	Upregulated
38.25	3.92385	0.604303	6.49319	8.40353e-11	4.20703e-09	Bcl2a1d	B cell leukemia/lymphoma 2 related protein A1d [Source:MGI Symbol;Acc:MGI:1278325]	protein_coding	ENSMUSG00000099974	Upregulated
205.927	-1.27929	0.197235	-6.48611	8.80794e-11	4.398e-09	Gm44230	predicted gene, 44230 [Source:MGI Symbol;Acc:MGI:5690622]	TEC	ENSMUSG00000107905	Downregulated
4347.16	0.463482	0.0715571	6.47709	9.3508e-11	4.65694e-09	Bcas1	breast carcinoma amplified sequence 1 [Source:MGI Symbol;Acc:MGI:1924210]	protein_coding	ENSMUSG00000013523	Upregulated
1263.38	0.533758	0.082451	6.47364	9.5671e-11	4.75232e-09	Pou3f1	POU domain, class 3, transcription factor 1 [Source:MGI Symbol;Acc:MGI:101896]	protein_coding	ENSMUSG00000090125	Upregulated
283.603	0.916282	0.141663	6.46804	9.92815e-11	4.91893e-09	Rdh10	retinol dehydrogenase 10 (all-trans) [Source:MGI Symbol;Acc:MGI:1924238]	protein_coding	ENSMUSG00000025921	Upregulated
10989.2	-0.406309	0.0628394	-6.46583	1.00742e-10	4.97843e-09	Spock2	sparc/osteonectin, cwcv and kazal-like domains proteoglycan 2 [Source:MGI Symbol;Acc:MGI:1891351]	protein_coding	ENSMUSG00000058297	Downregulated
3100.32	0.467752	0.072377	6.46272	1.02835e-10	5.06879e-09	Add3	adducin 3 (gamma) [Source:MGI Symbol;Acc:MGI:1351615]	protein_coding	ENSMUSG00000025026	Upregulated
918.323	-0.667867	0.103389	-6.45976	1.04869e-10	5.15581e-09	Hexb	hexosaminidase B [Source:MGI Symbol;Acc:MGI:96074]	protein_coding	ENSMUSG00000021665	Downregulated
986.087	0.596407	0.0923524	6.45795	1.06131e-10	5.20448e-09	Jak2	Janus kinase 2 [Source:MGI Symbol;Acc:MGI:96629]	protein_coding	ENSMUSG00000024789	Upregulated
25933.9	0.50648	0.0784668	6.45471	1.0843e-10	5.30365e-09	Fth1	ferritin heavy polypeptide 1 [Source:MGI Symbol;Acc:MGI:95588]	protein_coding	ENSMUSG00000024661	Upregulated
57.8719	-1.98274	0.307795	-6.44177	1.18086e-10	5.75481e-09	Neu4	sialidase 4 [Source:MGI Symbol;Acc:MGI:2661364]	protein_coding	ENSMUSG00000034000	Downregulated
185.034	-1.28976	0.200225	-6.44156	1.18254e-10	5.75481e-09	Gm44846	predicted gene 44846 [Source:MGI Symbol;Acc:MGI:5753422]	TEC	ENSMUSG00000108993	Downregulated
187.029	1.28569	0.199825	6.43408	1.24223e-10	6.02998e-09	Cstb	cystatin B [Source:MGI Symbol;Acc:MGI:109514]	protein_coding	ENSMUSG00000005054	Upregulated
9613.43	-0.373513	0.0580607	-6.43314	1.24993e-10	6.05208e-09	Nptx1	neuronal pentraxin 1 [Source:MGI Symbol;Acc:MGI:107811]	protein_coding	ENSMUSG00000025582	Downregulated
60.3367	2.21994	0.345193	6.431	1.26763e-10	6.12232e-09	Upp1	uridine phosphorylase 1 [Source:MGI Symbol;Acc:MGI:1097668]	protein_coding	ENSMUSG00000020407	Upregulated
3711.5	-0.412613	0.0641765	-6.42934	1.28155e-10	6.17398e-09	Scn2b	sodium channel, voltage-gated, type II, beta [Source:MGI Symbol;Acc:MGI:106921]	protein_coding	ENSMUSG00000070304	Downregulated
184.663	1.10454	0.171858	6.42709	1.30073e-10	6.25066e-09	Syk	spleen tyrosine kinase [Source:MGI Symbol;Acc:MGI:99515]	protein_coding	ENSMUSG00000021457	Upregulated
5717.73	-0.469414	0.0730973	-6.42177	1.34696e-10	6.45664e-09	Oip5os1	Opa interacting protein 5, opposite strand 1 [Source:MGI Symbol;Acc:MGI:1913852]	lincRNA	ENSMUSG00000085438	Downregulated
5256.11	0.433896	0.0676099	6.41764	1.38407e-10	6.61798e-09	mt-Nd3	mitochondrially encoded NADH dehydrogenase 3 [Source:MGI Symbol;Acc:MGI:102499]	protein_coding	ENSMUSG00000064360	Upregulated
506.077	0.850632	0.132963	6.39751	1.57932e-10	7.53279e-09	Mir22hg	Mir22 host gene (non-protein coding) [Source:MGI Symbol;Acc:MGI:1914348]	processed_transcript	ENSMUSG00000085148	Upregulated
1923.69	0.466471	0.0730238	6.38793	1.68148e-10	8.00015e-09	Ndrg1	N-myc downstream regulated gene 1 [Source:MGI Symbol;Acc:MGI:1341799]	protein_coding	ENSMUSG00000005125	Upregulated
520.445	0.764329	0.119691	6.38587	1.70426e-10	8.0885e-09	Mob1a	MOB kinase activator 1A [Source:MGI Symbol;Acc:MGI:2442631]	protein_coding	ENSMUSG00000043131	Upregulated
154.694	1.23207	0.193206	6.37699	1.80602e-10	8.55026e-09	Abcb1b	ATP-binding cassette, sub-family B (MDR/TAP), member 1B [Source:MGI Symbol;Acc:MGI:97568]	protein_coding	ENSMUSG00000028970	Upregulated
311.421	1.20072	0.188309	6.37631	1.8141e-10	8.56739e-09	Lgals3bp	lectin, galactoside-binding, soluble, 3 binding protein [Source:MGI Symbol;Acc:MGI:99554]	protein_coding	ENSMUSG00000033880	Upregulated
630.056	0.720346	0.113123	6.36781	1.91741e-10	9.03302e-09	Myo1d	myosin ID [Source:MGI Symbol;Acc:MGI:107728]	protein_coding	ENSMUSG00000035441	Upregulated
3023.59	0.532077	0.0836265	6.36254	1.98443e-10	9.32586e-09	Kdm6b	KDM1 lysine (K)-specific demethylase 6B [Source:MGI Symbol;Acc:MGI:2448492]	protein_coding	ENSMUSG00000018476	Upregulated
5073.94	-0.48163	0.0758221	-6.3521	2.12394e-10	9.95706e-09	Opcml	opioid binding protein/cell adhesion molecule-like [Source:MGI Symbol;Acc:MGI:97397]	protein_coding	ENSMUSG00000062257	Downregulated
26.7286	5.59919	0.882507	6.34465	2.22938e-10	1.04005e-08	Mmp13	matrix metallopeptidase 13 [Source:MGI Symbol;Acc:MGI:1340026]	protein_coding	ENSMUSG00000050578	Upregulated
35.4377	2.76137	0.435212	6.34487	2.2261e-10	1.04005e-08	Car13	carbonic anhydrase 13 [Source:MGI Symbol;Acc:MGI:1931322]	protein_coding	ENSMUSG00000027555	Upregulated
653.869	0.671866	0.106025	6.33687	2.34487e-10	1.09127e-08	Pdlim5	PDZ and LIM domain 5 [Source:MGI Symbol;Acc:MGI:1927489]	protein_coding	ENSMUSG00000028273	Upregulated
140.583	1.27892	0.202108	6.32792	2.48481e-10	1.1536e-08	Mex3a	mex3 RNA binding family member A [Source:MGI Symbol;Acc:MGI:1919890]	protein_coding	ENSMUSG00000074480	Upregulated
36.3447	4.57097	0.722742	6.32449	2.54069e-10	1.1767e-08	Krt18	keratin 18 [Source:MGI Symbol;Acc:MGI:96692]	protein_coding	ENSMUSG00000023043	Upregulated
101.048	-1.59463	0.252229	-6.32216	2.57931e-10	1.1917e-08	Gm44242	predicted gene, 44242 [Source:MGI Symbol;Acc:MGI:5690634]	TEC	ENSMUSG00000107826	Downregulated
390.344	-0.958007	0.152804	-6.26951	3.62176e-10	1.66932e-08	Gm38020	predicted gene, 38020 [Source:MGI Symbol;Acc:MGI:5611248]	TEC	ENSMUSG00000103697	Downregulated
1012.71	0.669549	0.106844	6.26658	3.69052e-10	1.69693e-08	Mapk6	mitogen-activated protein kinase 6 [Source:MGI Symbol;Acc:MGI:1354946]	protein_coding	ENSMUSG00000042688	Upregulated
151.012	1.41901	0.227584	6.2351	4.51479e-10	2.07097e-08	Zfp217	zinc finger protein 217 [Source:MGI Symbol;Acc:MGI:2685408]	protein_coding	ENSMUSG00000052056	Upregulated
126.401	1.58826	0.255024	6.22789	4.72746e-10	2.16335e-08	Cd86	CD86 antigen [Source:MGI Symbol;Acc:MGI:101773]	protein_coding	ENSMUSG00000022901	Upregulated
26.7031	6.52808	1.04844	6.22646	4.77107e-10	2.17811e-08	Ifi205	interferon activated gene 205 [Source:MGI Symbol;Acc:MGI:101847]	protein_coding	ENSMUSG00000054203	Upregulated
2423.82	0.598128	0.0962552	6.21398	5.16597e-10	2.35279e-08	H3f3b	H3.3 histone B [Source:MGI Symbol;Acc:MGI:1101768]	protein_coding	ENSMUSG00000016559	Upregulated
28.8357	3.68093	0.592683	6.21063	5.27726e-10	2.39778e-08	F830016B08Rik	RIKEN cDNA F830016B08 gene [Source:MGI Symbol;Acc:MGI:3588218]	protein_coding	ENSMUSG00000090942	Upregulated
56.9268	2.16	0.347824	6.21004	5.29713e-10	2.40112e-08	Ifi35	interferon-induced protein 35 [Source:MGI Symbol;Acc:MGI:1917360]	protein_coding	ENSMUSG00000010358	Upregulated
23.5573	5.44626	0.877301	6.20798	5.36712e-10	2.4271e-08	Ifi209	interferon activated gene 209 [Source:MGI Symbol;Acc:MGI:2138243]	protein_coding	ENSMUSG00000043263	Upregulated
3471.39	0.411589	0.0663246	6.20567	5.44647e-10	2.45719e-08	Map4k4	mitogen-activated protein kinase kinase kinase kinase 4 [Source:MGI Symbol;Acc:MGI:1349394]	protein_coding	ENSMUSG00000026074	Upregulated
1286.15	0.510499	0.0822729	6.20495	5.4715e-10	2.46269e-08	Ier5	immediate early response 5 [Source:MGI Symbol;Acc:MGI:1337072]	protein_coding	ENSMUSG00000056708	Upregulated
280.073	-1.03431	0.166851	-6.19898	5.68295e-10	2.55187e-08	Gm10855	predicted gene 10855 [Source:MGI Symbol;Acc:MGI:3641819]	sense_intronic	ENSMUSG00000075538	Downregulated
214.657	1.1254	0.181692	6.19397	5.86689e-10	2.62831e-08	Il4ra	interleukin 4 receptor, alpha [Source:MGI Symbol;Acc:MGI:105367]	protein_coding	ENSMUSG00000030748	Upregulated
675.324	0.665012	0.107431	6.19011	6.01206e-10	2.68707e-08	Fam129b	family with sequence similarity 129, member B [Source:MGI Symbol;Acc:MGI:2442910]	protein_coding	ENSMUSG00000026796	Upregulated
50.0368	2.60404	0.421158	6.18305	6.28743e-10	2.79844e-08	Ch25h	cholesterol 25-hydroxylase [Source:MGI Symbol;Acc:MGI:1333869]	protein_coding	ENSMUSG00000050370	Upregulated
3318.39	-0.381881	0.0617633	-6.18298	6.29044e-10	2.79844e-08	Tmx4	thioredoxin-related transmembrane protein 4 [Source:MGI Symbol;Acc:MGI:106558]	protein_coding	ENSMUSG00000034723	Downregulated
1866.12	0.504181	0.0815641	6.18141	6.35302e-10	2.81974e-08	Ptp4a1	protein tyrosine phosphatase 4a1 [Source:MGI Symbol;Acc:MGI:1277096]	protein_coding	ENSMUSG00000117310	Upregulated
64.6861	5.4058	0.875249	6.1763	6.56205e-10	2.90579e-08	Procr	protein C receptor, endothelial [Source:MGI Symbol;Acc:MGI:104596]	protein_coding	ENSMUSG00000027611	Upregulated
1455.39	0.507542	0.0821807	6.17593	6.57754e-10	2.90594e-08	P4hb	prolyl 4-hydroxylase, beta polypeptide [Source:MGI Symbol;Acc:MGI:97464]	protein_coding	ENSMUSG00000025130	Upregulated
292.819	-0.938628	0.152099	-6.17118	6.77819e-10	2.9877e-08	Gm42768	predicted gene 42768 [Source:MGI Symbol;Acc:MGI:5662905]	TEC	ENSMUSG00000104661	Downregulated
346.136	-0.960045	0.155584	-6.17058	6.80418e-10	2.99228e-08	Gm42771	predicted gene 42771 [Source:MGI Symbol;Acc:MGI:5662908]	TEC	ENSMUSG00000106579	Downregulated
2142.58	-0.43443	0.0704574	-6.16586	7.01022e-10	3.07583e-08	Ppm1l	protein phosphatase 1 (formerly 2C)-like [Source:MGI Symbol;Acc:MGI:2139740]	protein_coding	ENSMUSG00000027784	Downregulated
3185.49	-0.400572	0.0649721	-6.16529	7.0356e-10	3.07992e-08	Clstn2	calsyntenin 2 [Source:MGI Symbol;Acc:MGI:1929897]	protein_coding	ENSMUSG00000032452	Downregulated
291.078	0.885788	0.143716	6.16348	7.11638e-10	3.10221e-08	Vasp	vasodilator-stimulated phosphoprotein [Source:MGI Symbol;Acc:MGI:109268]	protein_coding	ENSMUSG00000030403	Upregulated
308.755	0.847069	0.137435	6.16342	7.11886e-10	3.10221e-08	Mvp	major vault protein [Source:MGI Symbol;Acc:MGI:1925638]	protein_coding	ENSMUSG00000030681	Upregulated
117.014	-1.5035	0.244123	-6.15879	7.33049e-10	3.18718e-08	Gm44240	predicted gene, 44240 [Source:MGI Symbol;Acc:MGI:5690632]	TEC	ENSMUSG00000107498	Downregulated
365.985	0.828499	0.134628	6.15397	7.55646e-10	3.278e-08	Rad52	RAD52 homolog, DNA repair protein [Source:MGI Symbol;Acc:MGI:101949]	protein_coding	ENSMUSG00000030166	Upregulated
983.832	0.671083	0.109112	6.15039	7.72941e-10	3.34546e-08	Rab8b	RAB8B, member RAS oncogene family [Source:MGI Symbol;Acc:MGI:2442982]	protein_coding	ENSMUSG00000036943	Upregulated
919.08	-0.540438	0.0878913	-6.14894	7.80044e-10	3.36859e-08	Gria4	glutamate receptor, ionotropic, AMPA4 (alpha 4) [Source:MGI Symbol;Acc:MGI:95811]	protein_coding	ENSMUSG00000025892	Downregulated
149.351	1.24651	0.202934	6.14242	8.12725e-10	3.50184e-08	Cd180	CD180 antigen [Source:MGI Symbol;Acc:MGI:1194924]	protein_coding	ENSMUSG00000021624	Upregulated
120.489	1.63519	0.266628	6.13286	8.63141e-10	3.71073e-08	Stc1	stanniocalcin 1 [Source:MGI Symbol;Acc:MGI:109131]	protein_coding	ENSMUSG00000014813	Upregulated
1137.19	0.582774	0.0950364	6.13211	8.67208e-10	3.71988e-08	Kdm3a	lysine (K)-specific demethylase 3A [Source:MGI Symbol;Acc:MGI:98847]	protein_coding	ENSMUSG00000053470	Upregulated
701.151	0.590738	0.0963836	6.12903	8.84179e-10	3.77578e-08	F3	coagulation factor III [Source:MGI Symbol;Acc:MGI:88381]	protein_coding	ENSMUSG00000028128	Upregulated
10783.3	-0.323879	0.0528419	-6.12921	8.83172e-10	3.77578e-08	Psd3	pleckstrin and Sec7 domain containing 3 [Source:MGI Symbol;Acc:MGI:1918215]	protein_coding	ENSMUSG00000030465	Downregulated
631.894	0.683271	0.111567	6.12433	9.10648e-10	3.88017e-08	Impdh2	inosine monophosphate dehydrogenase 2 [Source:MGI Symbol;Acc:MGI:109367]	protein_coding	ENSMUSG00000062867	Upregulated
5213.44	-0.415999	0.0679679	-6.12053	9.32665e-10	3.96517e-08	Syngr1	synaptogyrin 1 [Source:MGI Symbol;Acc:MGI:1328323]	protein_coding	ENSMUSG00000022415	Downregulated
327.451	0.844452	0.138078	6.11575	9.61066e-10	4.07004e-08	Rassf1	Ras association (RalGDS/AF-6) domain family member 1 [Source:MGI Symbol;Acc:MGI:1928386]	protein_coding	ENSMUSG00000010067	Upregulated
358.226	0.807353	0.132014	6.11566	9.61578e-10	4.07004e-08	Pmp22	peripheral myelin protein 22 [Source:MGI Symbol;Acc:MGI:97631]	protein_coding	ENSMUSG00000018217	Upregulated
1256.19	0.582847	0.0953927	6.10998	9.96432e-10	4.20828e-08	Btg1	BTG anti-proliferation factor 1 [Source:MGI Symbol;Acc:MGI:88215]	protein_coding	ENSMUSG00000036478	Upregulated
45.6702	3.05771	0.500677	6.10715	1.01427e-09	4.27418e-08	Gm20559	predicted gene, 20559 [Source:MGI Symbol;Acc:MGI:5295666]	processed_transcript	ENSMUSG00000106734	Upregulated
34899.9	-0.300818	0.049319	-6.09943	1.0645e-09	4.47605e-08	Cdr1os	cerebellar degeneration related antigen 1, opposite strand [Source:MGI Symbol;Acc:MGI:5637821]	lincRNA	ENSMUSG00000071753	Downregulated
2695.09	0.442879	0.0726273	6.09797	1.07427e-09	4.50723e-08	Hspa9	heat shock protein 9 [Source:MGI Symbol;Acc:MGI:96245]	protein_coding	ENSMUSG00000024359	Upregulated
703.819	-0.696648	0.114253	-6.09743	1.07791e-09	4.51261e-08	Lgi2	leucine-rich repeat LGI family, member 2 [Source:MGI Symbol;Acc:MGI:2180196]	protein_coding	ENSMUSG00000039252	Downregulated
1569.68	-0.513191	0.0841714	-6.09697	1.08095e-09	4.51551e-08	Kcnk9	potassium channel, subfamily K, member 9 [Source:MGI Symbol;Acc:MGI:3521816]	protein_coding	ENSMUSG00000036760	Downregulated
2230.22	0.448801	0.0736725	6.09184	1.1162e-09	4.65262e-08	Ralgds	ral guanine nucleotide dissociation stimulator [Source:MGI Symbol;Acc:MGI:107485]	protein_coding	ENSMUSG00000026821	Upregulated
367.282	0.935904	0.153676	6.09009	1.12845e-09	4.69348e-08	Swap70	SWA-70 protein [Source:MGI Symbol;Acc:MGI:1298390]	protein_coding	ENSMUSG00000031015	Upregulated
70.5124	1.69871	0.27927	6.08266	1.18208e-09	4.9059e-08	Slc22a21	solute carrier family 22 (organic cation transporter), member 21 [Source:MGI Symbol;Acc:MGI:1929481]	protein_coding	ENSMUSG00000063652	Upregulated
316.161	0.814824	0.134148	6.07407	1.24704e-09	5.16433e-08	Pnpla2	patatin-like phospholipase domain containing 2 [Source:MGI Symbol;Acc:MGI:1914103]	protein_coding	ENSMUSG00000025509	Upregulated
76.2892	5.55227	0.914274	6.07287	1.25641e-09	5.19189e-08	Il11	interleukin 11 [Source:MGI Symbol;Acc:MGI:107613]	protein_coding	ENSMUSG00000004371	Upregulated
1577.52	0.495228	0.0816089	6.06831	1.29265e-09	5.33017e-08	Fmnl2	formin-like 2 [Source:MGI Symbol;Acc:MGI:1918659]	protein_coding	ENSMUSG00000036053	Upregulated
2562.03	-0.421517	0.0696273	-6.05391	1.4137e-09	5.8168e-08	Scn3b	sodium channel, voltage-gated, type III, beta [Source:MGI Symbol;Acc:MGI:1918882]	protein_coding	ENSMUSG00000049281	Downregulated
3802.34	0.461501	0.0763624	6.04357	1.50745e-09	6.18926e-08	Pabpc1	poly(A) binding protein, cytoplasmic 1 [Source:MGI Symbol;Acc:MGI:1349722]	protein_coding	ENSMUSG00000022283	Upregulated
1430.82	0.535767	0.0887834	6.03454	1.5942e-09	6.53143e-08	Tmem88b	transmembrane protein 88B [Source:MGI Symbol;Acc:MGI:2444329]	protein_coding	ENSMUSG00000073680	Upregulated
1620.44	0.462638	0.0767152	6.03059	1.63359e-09	6.67855e-08	Srsf2	serine and arginine-rich splicing factor 2 [Source:MGI Symbol;Acc:MGI:98284]	protein_coding	ENSMUSG00000034120	Upregulated
1977.59	-0.425249	0.070539	-6.02856	1.65424e-09	6.74858e-08	Negr1	neuronal growth regulator 1 [Source:MGI Symbol;Acc:MGI:2444846]	protein_coding	ENSMUSG00000040037	Downregulated
1451.75	0.453976	0.0753414	6.02559	1.68497e-09	6.85935e-08	Nop56	NOP56 ribonucleoprotein [Source:MGI Symbol;Acc:MGI:1914384]	protein_coding	ENSMUSG00000027405	Upregulated
70.7612	1.77231	0.294257	6.02299	1.71228e-09	6.95577e-08	Trim21	tripartite motif-containing 21 [Source:MGI Symbol;Acc:MGI:106657]	protein_coding	ENSMUSG00000030966	Upregulated
377.031	0.802026	0.13326	6.0185	1.76043e-09	7.13625e-08	Rest	RE1-silencing transcription factor [Source:MGI Symbol;Acc:MGI:104897]	protein_coding	ENSMUSG00000029249	Upregulated
1090.45	0.569156	0.0945798	6.01774	1.76873e-09	7.15477e-08	Cryab	crystallin, alpha B [Source:MGI Symbol;Acc:MGI:88516]	protein_coding	ENSMUSG00000032060	Upregulated
592.824	0.640969	0.106629	6.0112	1.84154e-09	7.43362e-08	Gnl3	guanine nucleotide binding protein-like 3 (nucleolar) [Source:MGI Symbol;Acc:MGI:1353651]	protein_coding	ENSMUSG00000042354	Upregulated
2247.38	0.419939	0.0699463	6.00374	1.92825e-09	7.76727e-08	S1pr1	sphingosine-1-phosphate receptor 1 [Source:MGI Symbol;Acc:MGI:1096355]	protein_coding	ENSMUSG00000045092	Upregulated
89.9616	1.47173	0.245195	6.00226	1.94585e-09	7.82176e-08	Casz1	castor zinc finger 1 [Source:MGI Symbol;Acc:MGI:1196251]	protein_coding	ENSMUSG00000028977	Upregulated
45.7952	-2.15304	0.360176	-5.97773	2.26264e-09	9.07612e-08	Gpr34	G protein-coupled receptor 34 [Source:MGI Symbol;Acc:MGI:1346334]	protein_coding	ENSMUSG00000040229	Downregulated
220.484	0.973432	0.162901	5.97559	2.29252e-09	9.17678e-08	Msantd3	Myb/SANT-like DNA-binding domain containing 3 [Source:MGI Symbol;Acc:MGI:1913915]	protein_coding	ENSMUSG00000039693	Upregulated
8309.17	-0.528518	0.0885181	-5.97073	2.36192e-09	9.43488e-08	Miat	myocardial infarction associated transcript (non-protein coding) [Source:MGI Symbol;Acc:MGI:2444886]	lincRNA	ENSMUSG00000097767	Downregulated
94.2984	1.59794	0.267652	5.97019	2.3697e-09	9.4463e-08	Plscr1	phospholipid scramblase 1 [Source:MGI Symbol;Acc:MGI:893575]	protein_coding	ENSMUSG00000032369	Upregulated
31.9349	3.92676	0.65796	5.96808	2.40068e-09	9.54992e-08	Selp	selectin, platelet [Source:MGI Symbol;Acc:MGI:98280]	protein_coding	ENSMUSG00000026580	Upregulated
36.5489	-2.47978	0.415644	-5.96612	2.42968e-09	9.64528e-08	Glp1r	glucagon-like peptide 1 receptor [Source:MGI Symbol;Acc:MGI:99571]	protein_coding	ENSMUSG00000024027	Downregulated
497.757	0.702838	0.117821	5.96532	2.44155e-09	9.67239e-08	Pcna	proliferating cell nuclear antigen [Source:MGI Symbol;Acc:MGI:97503]	protein_coding	ENSMUSG00000027342	Upregulated
1287.43	-0.504909	0.0847126	-5.96026	2.51834e-09	9.95603e-08	Fut9	fucosyltransferase 9 [Source:MGI Symbol;Acc:MGI:1330859]	protein_coding	ENSMUSG00000055373	Downregulated
309.427	0.825938	0.138865	5.94779	2.71786e-09	1.07006e-07	Mylip	myosin regulatory light chain interacting protein [Source:MGI Symbol;Acc:MGI:2388271]	protein_coding	ENSMUSG00000038175	Upregulated
819.65	0.631624	0.106191	5.948	2.71445e-09	1.07006e-07	Slc39a14	solute carrier family 39 (zinc transporter), member 14 [Source:MGI Symbol;Acc:MGI:2384851]	protein_coding	ENSMUSG00000022094	Upregulated
499.559	0.705707	0.119104	5.92513	3.12051e-09	1.22608e-07	Wipf1	WAS/WASL interacting protein family, member 1 [Source:MGI Symbol;Acc:MGI:2178801]	protein_coding	ENSMUSG00000075284	Upregulated
1040.14	0.527106	0.0890276	5.92071	3.20559e-09	1.25693e-07	Tor1aip1	torsin A interacting protein 1 [Source:MGI Symbol;Acc:MGI:3582693]	protein_coding	ENSMUSG00000026466	Upregulated
1162.41	0.476484	0.0806143	5.91067	3.40725e-09	1.33328e-07	Dusp1	dual specificity phosphatase 1 [Source:MGI Symbol;Acc:MGI:105120]	protein_coding	ENSMUSG00000024190	Upregulated
183.662	1.34927	0.228808	5.89693	3.70318e-09	1.44613e-07	Rnd1	Rho family GTPase 1 [Source:MGI Symbol;Acc:MGI:2444878]	protein_coding	ENSMUSG00000054855	Upregulated
35.1968	2.49203	0.423066	5.89041	3.85244e-09	1.50136e-07	Tnfsf9	tumor necrosis factor (ligand) superfamily, member 9 [Source:MGI Symbol;Acc:MGI:1101058]	protein_coding	ENSMUSG00000035678	Upregulated
807.549	0.595186	0.10107	5.88885	3.88894e-09	1.50785e-07	Tmbim1	transmembrane BAX inhibitor motif containing 1 [Source:MGI Symbol;Acc:MGI:1916910]	protein_coding	ENSMUSG00000006301	Upregulated
1781.11	0.449874	0.0763962	5.88869	3.8927e-09	1.50785e-07	Zcchc24	zinc finger, CCHC domain containing 24 [Source:MGI Symbol;Acc:MGI:1919168]	protein_coding	ENSMUSG00000055538	Upregulated
1840.86	0.488812	0.0830016	5.88918	3.88113e-09	1.50785e-07	Hnrnpab	heterogeneous nuclear ribonucleoprotein A/B [Source:MGI Symbol;Acc:MGI:1330294]	protein_coding	ENSMUSG00000020358	Upregulated
972.167	0.661647	0.112366	5.88832	3.90134e-09	1.50815e-07	Marcksl1	MARCKS-like 1 [Source:MGI Symbol;Acc:MGI:97143]	protein_coding	ENSMUSG00000047945	Upregulated
153.84	1.22657	0.208371	5.88647	3.94522e-09	1.52205e-07	Gm21860	predicted gene, 21860 [Source:MGI Symbol;Acc:MGI:5434024]	lincRNA	ENSMUSG00000095366	Upregulated
107.101	1.42339	0.241908	5.884	4.00465e-09	1.54187e-07	Creb3l1	cAMP responsive element binding protein 3-like 1 [Source:MGI Symbol;Acc:MGI:1347062]	protein_coding	ENSMUSG00000027230	Upregulated
308.327	0.934107	0.158975	5.8758	4.20793e-09	1.61689e-07	Map2k3	mitogen-activated protein kinase kinase 3 [Source:MGI Symbol;Acc:MGI:1346868]	protein_coding	ENSMUSG00000018932	Upregulated
1132.03	0.576079	0.0982666	5.86241	4.56198e-09	1.74943e-07	Ascc3	activating signal cointegrator 1 complex subunit 3 [Source:MGI Symbol;Acc:MGI:1925237]	protein_coding	ENSMUSG00000038774	Upregulated
207.511	1.014	0.173738	5.8364	5.33408e-09	2.04143e-07	Itpripl2	inositol 1,4,5-triphosphate receptor interacting protein-like 2 [Source:MGI Symbol;Acc:MGI:2442416]	protein_coding	ENSMUSG00000095115	Upregulated
54180.5	0.375534	0.0644068	5.83065	5.52123e-09	2.10884e-07	Mbp	myelin basic protein [Source:MGI Symbol;Acc:MGI:96925]	protein_coding	ENSMUSG00000041607	Upregulated
634.32	0.737286	0.126505	5.82814	5.60486e-09	2.13653e-07	Zc3h12c	zinc finger CCCH type containing 12C [Source:MGI Symbol;Acc:MGI:3026959]	protein_coding	ENSMUSG00000035164	Upregulated
561.489	0.675935	0.115999	5.82705	5.64152e-09	2.14624e-07	Usp6nl	USP6 N-terminal like [Source:MGI Symbol;Acc:MGI:2138893]	protein_coding	ENSMUSG00000039046	Upregulated
52.4956	-1.88375	0.323321	-5.82625	5.66866e-09	2.15229e-07	Gm37717	predicted gene, 37717 [Source:MGI Symbol;Acc:MGI:5610945]	TEC	ENSMUSG00000102240	Downregulated
22.7022	3.96168	0.680145	5.82476	5.71961e-09	2.16735e-07	Dmbx1	diencephalon/mesencephalon homeobox 1 [Source:MGI Symbol;Acc:MGI:2153518]	protein_coding	ENSMUSG00000028707	Upregulated
766.311	0.575521	0.0988641	5.82133	5.83795e-09	2.20783e-07	Gclm	glutamate-cysteine ligase, modifier subunit [Source:MGI Symbol;Acc:MGI:104995]	protein_coding	ENSMUSG00000028124	Upregulated
3656.93	0.36076	0.0620668	5.81245	6.15652e-09	2.32372e-07	Sash1	SAM and SH3 domain containing 1 [Source:MGI Symbol;Acc:MGI:1917347]	protein_coding	ENSMUSG00000015305	Upregulated
749.614	0.542451	0.0933379	5.81169	6.18436e-09	2.32965e-07	Pprc1	peroxisome proliferative activated receptor, gamma, coactivator-related 1 [Source:MGI Symbol;Acc:MGI:2385096]	protein_coding	ENSMUSG00000055491	Upregulated
18.3174	6.72505	1.15726	5.8112	6.2027e-09	2.33197e-07	Ccr7	chemokine (C-C motif) receptor 7 [Source:MGI Symbol;Acc:MGI:103011]	protein_coding	ENSMUSG00000037944	Upregulated
194.149	-1.05902	0.182283	-5.80977	6.25575e-09	2.34273e-07	Gm48261	predicted gene, 48261 [Source:MGI Symbol;Acc:MGI:6097679]	TEC	ENSMUSG00000113073	Downregulated
1362.99	-0.445363	0.0766575	-5.80978	6.25533e-09	2.34273e-07	Paqr9	progestin and adipoQ receptor family member IX [Source:MGI Symbol;Acc:MGI:1922802]	protein_coding	ENSMUSG00000064225	Downregulated
571.333	-0.678187	0.116794	-5.80671	6.37124e-09	2.38133e-07	Dpp10	dipeptidylpeptidase 10 [Source:MGI Symbol;Acc:MGI:2442409]	protein_coding	ENSMUSG00000036815	Downregulated
65.7246	-1.69234	0.291536	-5.80491	6.43998e-09	2.40234e-07	Gm38073	predicted gene, 38073 [Source:MGI Symbol;Acc:MGI:5611301]	TEC	ENSMUSG00000103914	Downregulated
840.854	0.537909	0.0927647	5.79864	6.68567e-09	2.48914e-07	Smad5	SMAD family member 5 [Source:MGI Symbol;Acc:MGI:1328787]	protein_coding	ENSMUSG00000021540	Upregulated
3917.36	0.396872	0.0684989	5.79385	6.87911e-09	2.5562e-07	Hipk1	homeodomain interacting protein kinase 1 [Source:MGI Symbol;Acc:MGI:1314873]	protein_coding	ENSMUSG00000008730	Upregulated
284.512	0.945655	0.163426	5.78644	7.18946e-09	2.66636e-07	Map3k1	mitogen-activated protein kinase kinase kinase 1 [Source:MGI Symbol;Acc:MGI:1346872]	protein_coding	ENSMUSG00000021754	Upregulated
93.1399	1.63983	0.283446	5.78534	7.23659e-09	2.67349e-07	Parp3	poly (ADP-ribose) polymerase family, member 3 [Source:MGI Symbol;Acc:MGI:1891258]	protein_coding	ENSMUSG00000023249	Upregulated
3641.64	-0.51585	0.0891612	-5.78559	7.22604e-09	2.67349e-07	D430041D05Rik	RIKEN cDNA D430041D05 gene [Source:MGI Symbol;Acc:MGI:2181743]	protein_coding	ENSMUSG00000068373	Downregulated
106.817	1.43029	0.247425	5.7807	7.43912e-09	2.73777e-07	Gm42047	predicted gene, 42047 [Source:MGI Symbol;Acc:MGI:5624932]	lincRNA	ENSMUSG00000110631	Upregulated
4014.22	-0.379462	0.0656406	-5.7809	7.4303e-09	2.73777e-07	Uhmk1	U2AF homology motif (UHM) kinase 1 [Source:MGI Symbol;Acc:MGI:1341908]	protein_coding	ENSMUSG00000026667	Downregulated
201.101	1.12822	0.195399	5.77392	7.74477e-09	2.8448e-07	Syde1	synapse defective 1, Rho GTPase, homolog 1 (C. elegans) [Source:MGI Symbol;Acc:MGI:1918959]	protein_coding	ENSMUSG00000032714	Upregulated
1670.05	0.579725	0.100483	5.76938	7.95635e-09	2.91692e-07	Aff1	AF4/FMR2 family, member 1 [Source:MGI Symbol;Acc:MGI:1100819]	protein_coding	ENSMUSG00000029313	Upregulated
187.193	-1.20437	0.208799	-5.76807	8.01832e-09	2.93403e-07	Gm49674	predicted gene, 49674 [Source:MGI Symbol;Acc:MGI:6215119]	TEC	ENSMUSG00000116881	Downregulated
739.814	0.556575	0.0965611	5.76397	8.21595e-09	3.00062e-07	Rbpj	recombination signal binding protein for immunoglobulin kappa J region [Source:MGI Symbol;Acc:MGI:96522]	protein_coding	ENSMUSG00000039191	Upregulated
1138.16	-0.558486	0.0969055	-5.76321	8.25306e-09	3.00844e-07	Tenm1	teneurin transmembrane protein 1 [Source:MGI Symbol;Acc:MGI:1345185]	protein_coding	ENSMUSG00000016150	Downregulated
88.7789	1.52519	0.264833	5.75908	8.45749e-09	3.07711e-07	Chac1	ChaC, cation transport regulator 1 [Source:MGI Symbol;Acc:MGI:1916315]	protein_coding	ENSMUSG00000027313	Upregulated
45.3297	-1.98337	0.345253	-5.74467	9.20987e-09	3.34451e-07	Csf3r	colony stimulating factor 3 receptor (granulocyte) [Source:MGI Symbol;Acc:MGI:1339755]	protein_coding	ENSMUSG00000028859	Downregulated
65.6496	2.0538	0.357599	5.7433	9.28464e-09	3.36529e-07	Mdfic	MyoD family inhibitor domain containing [Source:MGI Symbol;Acc:MGI:104611]	protein_coding	ENSMUSG00000041390	Upregulated
472.667	0.68654	0.119548	5.74281	9.31181e-09	3.36877e-07	Pgd	phosphogluconate dehydrogenase [Source:MGI Symbol;Acc:MGI:97553]	protein_coding	ENSMUSG00000028961	Upregulated
101.073	-1.41675	0.24677	-5.74117	9.40252e-09	3.39518e-07	Dock8	dedicator of cytokinesis 8 [Source:MGI Symbol;Acc:MGI:1921396]	protein_coding	ENSMUSG00000052085	Downregulated
189.588	1.14036	0.198725	5.73838	9.55891e-09	3.44516e-07	Egr2	early growth response 2 [Source:MGI Symbol;Acc:MGI:95296]	protein_coding	ENSMUSG00000037868	Upregulated
19.8864	4.25873	0.742507	5.73561	9.71614e-09	3.49526e-07	Olr1	oxidized low density lipoprotein (lectin-like) receptor 1 [Source:MGI Symbol;Acc:MGI:1261434]	protein_coding	ENSMUSG00000030162	Upregulated
1400.67	0.497748	0.0869026	5.72765	1.01832e-08	3.65642e-07	Hnrnpf	heterogeneous nuclear ribonucleoprotein F [Source:MGI Symbol;Acc:MGI:2138741]	protein_coding	ENSMUSG00000042079	Upregulated
597.008	0.638655	0.111628	5.7213	1.05712e-08	3.78865e-07	Tsr1	TSR1 20S rRNA accumulation [Source:MGI Symbol;Acc:MGI:2144566]	protein_coding	ENSMUSG00000038335	Upregulated
28.9857	2.97553	0.520406	5.7177	1.07976e-08	3.86256e-07	Msr1	macrophage scavenger receptor 1 [Source:MGI Symbol;Acc:MGI:98257]	protein_coding	ENSMUSG00000025044	Upregulated
39.6707	-2.34686	0.410892	-5.71163	1.11898e-08	3.99542e-07	Slc2a5	solute carrier family 2 (facilitated glucose transporter), member 5 [Source:MGI Symbol;Acc:MGI:1928369]	protein_coding	ENSMUSG00000028976	Downregulated
158.586	1.28598	0.225325	5.7072	1.1485e-08	4.09318e-07	Ifi203	interferon activated gene 203 [Source:MGI Symbol;Acc:MGI:96428]	protein_coding	ENSMUSG00000039997	Upregulated
13.9113	6.88926	1.2072	5.7068	1.15122e-08	4.09526e-07	Saa3	serum amyloid A 3 [Source:MGI Symbol;Acc:MGI:98223]	protein_coding	ENSMUSG00000040026	Upregulated
28.8596	2.93293	0.514917	5.69592	1.22711e-08	4.35714e-07	Gm43197	predicted gene 43197 [Source:MGI Symbol;Acc:MGI:5663334]	TEC	ENSMUSG00000107215	Upregulated
1757.72	-0.676802	0.118845	-5.69482	1.23505e-08	4.37723e-07	Mef2c	myocyte enhancer factor 2C [Source:MGI Symbol;Acc:MGI:99458]	protein_coding	ENSMUSG00000005583	Downregulated
19.6284	6.24108	1.09651	5.69175	1.25745e-08	4.44839e-07	Cd300lb	CD300 molecule like family member B [Source:MGI Symbol;Acc:MGI:2685099]	protein_coding	ENSMUSG00000063193	Upregulated
5031.91	-0.359999	0.0632674	-5.69011	1.26957e-08	4.48299e-07	Tnr	tenascin R [Source:MGI Symbol;Acc:MGI:99516]	protein_coding	ENSMUSG00000015829	Downregulated
212.579	-1.07797	0.189584	-5.68599	1.3006e-08	4.58413e-07	Gm42991	predicted gene 42991 [Source:MGI Symbol;Acc:MGI:5663128]	TEC	ENSMUSG00000106386	Downregulated
2300.98	0.402877	0.0708619	5.68538	1.30523e-08	4.59202e-07	Polr2a	polymerase (RNA) II (DNA directed) polypeptide A [Source:MGI Symbol;Acc:MGI:98086]	protein_coding	ENSMUSG00000005198	Upregulated
665.495	-0.658594	0.115918	-5.68156	1.33472e-08	4.68716e-07	Slc16a7	solute carrier family 16 (monocarboxylic acid transporters), member 7 [Source:MGI Symbol;Acc:MGI:1330284]	protein_coding	ENSMUSG00000020102	Downregulated
110.385	1.28846	0.226969	5.67682	1.37219e-08	4.80993e-07	AI506816	expressed sequence AI506816 [Source:MGI Symbol;Acc:MGI:2140929]	processed_transcript	ENSMUSG00000105987	Upregulated
41.3581	2.14814	0.378738	5.67184	1.4127e-08	4.94289e-07	Mir17hg	Mir17 host gene (non-protein coding) [Source:MGI Symbol;Acc:MGI:1923207]	lincRNA	ENSMUSG00000089726	Upregulated
2240.69	-0.401957	0.0709082	-5.66869	1.43894e-08	5.02555e-07	Neto1	neuropilin (NRP) and tolloid (TLL)-like 1 [Source:MGI Symbol;Acc:MGI:2180216]	protein_coding	ENSMUSG00000050321	Downregulated
13689.7	0.372005	0.0656484	5.66662	1.4564e-08	5.07729e-07	Rmrp	RNA component of mitochondrial RNAase P [Source:MGI Symbol;Acc:MGI:97937]	ribozyme	ENSMUSG00000088088	Upregulated
432.796	-0.674981	0.119131	-5.66589	1.46267e-08	5.08989e-07	Zfhx3	zinc finger homeobox 3 [Source:MGI Symbol;Acc:MGI:99948]	protein_coding	ENSMUSG00000038872	Downregulated
532.717	-0.611535	0.108079	-5.65824	1.52931e-08	5.31213e-07	B3galt2	UDP-Gal:betaGlcNAc beta 1,3-galactosyltransferase, polypeptide 2 [Source:MGI Symbol;Acc:MGI:1349461]	protein_coding	ENSMUSG00000033849	Downregulated
355.732	-0.826773	0.146173	-5.65614	1.54819e-08	5.36798e-07	Gm49069	predicted gene, 49069 [Source:MGI Symbol;Acc:MGI:6118452]	TEC	ENSMUSG00000114970	Downregulated
362.07	0.793164	0.140313	5.65281	1.57848e-08	5.46315e-07	Sirt1	sirtuin 1 [Source:MGI Symbol;Acc:MGI:2135607]	protein_coding	ENSMUSG00000020063	Upregulated
377.896	0.747766	0.132331	5.65072	1.59773e-08	5.51981e-07	Coq10b	coenzyme Q10B [Source:MGI Symbol;Acc:MGI:1915126]	protein_coding	ENSMUSG00000025981	Upregulated
889.913	0.571782	0.101233	5.6482	1.62138e-08	5.59142e-07	Eif2s2	eukaryotic translation initiation factor 2, subunit 2 (beta) [Source:MGI Symbol;Acc:MGI:1914454]	protein_coding	ENSMUSG00000074656	Upregulated
16.0296	6.48351	1.14868	5.64432	1.65836e-08	5.70869e-07	Il10	interleukin 10 [Source:MGI Symbol;Acc:MGI:96537]	protein_coding	ENSMUSG00000016529	Upregulated
1703.79	0.447585	0.0795221	5.62843	1.81853e-08	6.24885e-07	Fermt2	fermitin family member 2 [Source:MGI Symbol;Acc:MGI:2385001]	protein_coding	ENSMUSG00000037712	Upregulated
169.33	-1.10569	0.196498	-5.62697	1.83404e-08	6.29085e-07	B230206I08Rik	RIKEN cDNA B230206I08 gene [Source:MGI Symbol;Acc:MGI:1926094]	TEC	ENSMUSG00000109574	Downregulated
63.4671	1.73921	0.309112	5.62648	1.83922e-08	6.29735e-07	Mapkapk3	mitogen-activated protein kinase-activated protein kinase 3 [Source:MGI Symbol;Acc:MGI:2143163]	protein_coding	ENSMUSG00000032577	Upregulated
20.753	5.63793	1.00315	5.62023	1.90704e-08	6.51794e-07	Steap1	six transmembrane epithelial antigen of the prostate 1 [Source:MGI Symbol;Acc:MGI:1917608]	protein_coding	ENSMUSG00000015652	Upregulated
1572.38	0.455065	0.081103	5.61095	2.01213e-08	6.86488e-07	Upf1	UPF1 regulator of nonsense transcripts homolog (yeast) [Source:MGI Symbol;Acc:MGI:107995]	protein_coding	ENSMUSG00000058301	Upregulated
872.262	0.493886	0.0882182	5.59846	2.16267e-08	7.36537e-07	Gclc	glutamate-cysteine ligase, catalytic subunit [Source:MGI Symbol;Acc:MGI:104990]	protein_coding	ENSMUSG00000032350	Upregulated
83.8649	1.54928	0.276829	5.5965	2.1872e-08	7.43572e-07	Grap	GRB2-related adaptor protein [Source:MGI Symbol;Acc:MGI:1918770]	protein_coding	ENSMUSG00000004837	Upregulated
1913.8	-0.454113	0.0813144	-5.58466	2.3416e-08	7.94651e-07	Unc5c	unc-5 netrin receptor C [Source:MGI Symbol;Acc:MGI:1095412]	protein_coding	ENSMUSG00000059921	Downregulated
1059.13	0.510012	0.0913499	5.58306	2.36328e-08	8.00592e-07	Cyp51	cytochrome P450, family 51 [Source:MGI Symbol;Acc:MGI:106040]	protein_coding	ENSMUSG00000001467	Upregulated
1290.5	0.478195	0.0856784	5.58129	2.38746e-08	8.07359e-07	Ehd1	EH-domain containing 1 [Source:MGI Symbol;Acc:MGI:1341878]	protein_coding	ENSMUSG00000024772	Upregulated
1245.32	0.491261	0.08807	5.57808	2.43188e-08	8.20932e-07	Pip5k1a	phosphatidylinositol-4-phosphate 5-kinase, type 1 alpha [Source:MGI Symbol;Acc:MGI:107929]	protein_coding	ENSMUSG00000028126	Upregulated
161.448	1.01513	0.182206	5.57133	2.52799e-08	8.50382e-07	Lipe	lipase, hormone sensitive [Source:MGI Symbol;Acc:MGI:96790]	protein_coding	ENSMUSG00000003123	Upregulated
9056.93	0.316935	0.0568855	5.57145	2.52624e-08	8.50382e-07	Slc1a3	solute carrier family 1 (glial high affinity glutamate transporter), member 3 [Source:MGI Symbol;Acc:MGI:99917]	protein_coding	ENSMUSG00000005360	Upregulated
2346.01	0.467639	0.084065	5.56283	2.65437e-08	8.9133e-07	Rplp0	ribosomal protein, large, P0 [Source:MGI Symbol;Acc:MGI:1927636]	protein_coding	ENSMUSG00000067274	Upregulated
710.25	0.538068	0.0967468	5.5616	2.67307e-08	8.9604e-07	Mknk2	MAP kinase-interacting serine/threonine kinase 2 [Source:MGI Symbol;Acc:MGI:894279]	protein_coding	ENSMUSG00000020190	Upregulated
516.509	0.662636	0.119296	5.55457	2.78302e-08	9.31266e-07	Maff	v-maf musculoaponeurotic fibrosarcoma oncogene family, protein F (avian) [Source:MGI Symbol;Acc:MGI:96910]	protein_coding	ENSMUSG00000042622	Upregulated
261.091	0.803993	0.144796	5.55258	2.81482e-08	9.39569e-07	Kpna2	karyopherin (importin) alpha 2 [Source:MGI Symbol;Acc:MGI:103561]	protein_coding	ENSMUSG00000018362	Upregulated
4582.34	-0.321963	0.0579861	-5.55241	2.81763e-08	9.39569e-07	Arfgef3	ARFGEF family member 3 [Source:MGI Symbol;Acc:MGI:106387]	protein_coding	ENSMUSG00000019852	Downregulated
48.9615	5.67614	1.02398	5.5432	2.97e-08	9.88661e-07	Steap4	STEAP family member 4 [Source:MGI Symbol;Acc:MGI:1923560]	protein_coding	ENSMUSG00000012428	Upregulated
1027.92	0.516701	0.0933042	5.53781	3.06283e-08	1.01779e-06	Ctnna1	catenin (cadherin associated protein), alpha 1 [Source:MGI Symbol;Acc:MGI:88274]	protein_coding	ENSMUSG00000037815	Upregulated
705.339	0.564349	0.102102	5.52732	3.25167e-08	1.07868e-06	Slc39a1	solute carrier family 39 (zinc transporter), member 1 [Source:MGI Symbol;Acc:MGI:1353474]	protein_coding	ENSMUSG00000052310	Upregulated
19048.8	0.420435	0.0761162	5.52359	3.32134e-08	1.09989e-06	Plp1	proteolipid protein (myelin) 1 [Source:MGI Symbol;Acc:MGI:97623]	protein_coding	ENSMUSG00000031425	Upregulated
236.118	1.03398	0.18744	5.51632	3.46177e-08	1.14441e-06	Hspb8	heat shock protein 8 [Source:MGI Symbol;Acc:MGI:2135756]	protein_coding	ENSMUSG00000041548	Upregulated
806.611	0.520795	0.0944294	5.51517	3.48436e-08	1.1499e-06	Mpp5	membrane protein, palmitoylated 5 (MAGUK p55 subfamily member 5) [Source:MGI Symbol;Acc:MGI:1927339]	protein_coding	ENSMUSG00000021112	Upregulated
1048.33	0.598925	0.108688	5.51048	3.57846e-08	1.17893e-06	Slc7a1	solute carrier family 7 (cationic amino acid transporter, y+ system), member 1 [Source:MGI Symbol;Acc:MGI:88117]	protein_coding	ENSMUSG00000041313	Upregulated
463.742	-0.691201	0.125443	-5.51007	3.587e-08	1.17971e-06	Fxyd6	FXYD domain-containing ion transport regulator 6 [Source:MGI Symbol;Acc:MGI:1890226]	protein_coding	ENSMUSG00000066705	Downregulated
96.1643	-1.33418	0.242174	-5.50918	3.60515e-08	1.18365e-06	Gm44228	predicted gene, 44228 [Source:MGI Symbol;Acc:MGI:5690620]	TEC	ENSMUSG00000107996	Downregulated
23.252	3.93577	0.715631	5.49973	3.80377e-08	1.24673e-06	Mir155hg	Mir155 host gene (non-protein coding) [Source:MGI Symbol;Acc:MGI:5477161]	lincRNA	ENSMUSG00000097418	Upregulated
28879.3	0.447043	0.0813347	5.49634	3.87756e-08	1.26874e-06	Gm29216	predicted gene 29216 [Source:MGI Symbol;Acc:MGI:5579922]	unprocessed_pseudogene	ENSMUSG00000101249	Upregulated
630.63	-0.645675	0.117853	-5.47863	4.28623e-08	1.40007e-06	Car10	carbonic anhydrase 10 [Source:MGI Symbol;Acc:MGI:1919855]	protein_coding	ENSMUSG00000056158	Downregulated
27.0655	3.13732	0.573092	5.47437	4.39081e-08	1.43179e-06	Tnfrsf11b	tumor necrosis factor receptor superfamily, member 11b (osteoprotegerin) [Source:MGI Symbol;Acc:MGI:109587]	protein_coding	ENSMUSG00000063727	Upregulated
1616.88	0.40723	0.074487	5.46713	4.57373e-08	1.48891e-06	Gpam	glycerol-3-phosphate acyltransferase, mitochondrial [Source:MGI Symbol;Acc:MGI:109162]	protein_coding	ENSMUSG00000024978	Upregulated
357.344	-1.10081	0.201593	-5.46056	4.74637e-08	1.54249e-06	Vtn	vitronectin [Source:MGI Symbol;Acc:MGI:98940]	protein_coding	ENSMUSG00000017344	Downregulated
122.937	-1.25654	0.23028	-5.45659	4.85368e-08	1.57469e-06	Gm43844	predicted gene 43844 [Source:MGI Symbol;Acc:MGI:5663981]	TEC	ENSMUSG00000106858	Downregulated
233.845	1.01335	0.186041	5.44694	5.12434e-08	1.6597e-06	Tap2	transporter 2, ATP-binding cassette, sub-family B (MDR/TAP) [Source:MGI Symbol;Acc:MGI:98484]	protein_coding	ENSMUSG00000024339	Upregulated
4033.52	-0.42884	0.0787519	-5.44545	5.16743e-08	1.67083e-06	Gabrb1	gamma-aminobutyric acid (GABA) A receptor, subunit beta 1 [Source:MGI Symbol;Acc:MGI:95619]	protein_coding	ENSMUSG00000029212	Downregulated
466.164	-0.864558	0.158869	-5.44196	5.26973e-08	1.70104e-06	Gm50403	predicted gene, 50403 [Source:MGI Symbol;Acc:MGI:6303316]	TEC	ENSMUSG00000117943	Downregulated
27.3645	2.97296	0.546584	5.43917	5.35306e-08	1.7235e-06	Trib3	tribbles pseudokinase 3 [Source:MGI Symbol;Acc:MGI:1345675]	protein_coding	ENSMUSG00000032715	Upregulated
961.668	0.601218	0.110538	5.43903	5.35727e-08	1.7235e-06	Ano6	anoctamin 6 [Source:MGI Symbol;Acc:MGI:2145890]	protein_coding	ENSMUSG00000064210	Upregulated
54753.1	-0.535739	0.098507	-5.43859	5.37048e-08	1.72485e-06	Meg3	maternally expressed 3 [Source:MGI Symbol;Acc:MGI:1202886]	lincRNA	ENSMUSG00000021268	Downregulated
80.0722	1.45961	0.268414	5.43792	5.39048e-08	1.72838e-06	Tead3	TEA domain family member 3 [Source:MGI Symbol;Acc:MGI:109241]	protein_coding	ENSMUSG00000002249	Upregulated
53.1668	1.7919	0.329592	5.43674	5.42637e-08	1.73698e-06	Hk3	hexokinase 3 [Source:MGI Symbol;Acc:MGI:2670962]	protein_coding	ENSMUSG00000025877	Upregulated
347.173	-0.781618	0.143855	-5.43335	5.53046e-08	1.76735e-06	Gm48582	predicted gene, 48582 [Source:MGI Symbol;Acc:MGI:6098150]	TEC	ENSMUSG00000114501	Downregulated
912.506	-0.481145	0.0886779	-5.42576	5.77076e-08	1.84108e-06	Slc43a2	solute carrier family 43, member 2 [Source:MGI Symbol;Acc:MGI:2442746]	protein_coding	ENSMUSG00000038178	Downregulated
712.362	-0.539261	0.0994428	-5.42282	5.86659e-08	1.86854e-06	Nwd2	NACHT and WD repeat domain containing 2 [Source:MGI Symbol;Acc:MGI:1920464]	protein_coding	ENSMUSG00000090061	Downregulated
731.515	0.536715	0.0990161	5.42049	5.94373e-08	1.88997e-06	Fam177a	family with sequence similarity 177, member A [Source:MGI Symbol;Acc:MGI:1920635]	protein_coding	ENSMUSG00000095595	Upregulated
463.698	-0.61163	0.112868	-5.419	5.99335e-08	1.89945e-06	Flrt3	fibronectin leucine rich transmembrane protein 3 [Source:MGI Symbol;Acc:MGI:1918686]	protein_coding	ENSMUSG00000051379	Downregulated
843.821	0.589572	0.108796	5.41905	5.99182e-08	1.89945e-06	Vezf1	vascular endothelial zinc finger 1 [Source:MGI Symbol;Acc:MGI:1313291]	protein_coding	ENSMUSG00000018377	Upregulated
6650.21	-0.388572	0.0717128	-5.41844	6.0122e-08	1.90228e-06	Kcnma1	potassium large conductance calcium-activated channel, subfamily M, alpha member 1 [Source:MGI Symbol;Acc:MGI:99923]	protein_coding	ENSMUSG00000063142	Downregulated
303.801	0.734358	0.135571	5.41677	6.0686e-08	1.91696e-06	Tlr3	toll-like receptor 3 [Source:MGI Symbol;Acc:MGI:2156367]	protein_coding	ENSMUSG00000031639	Upregulated
979.638	0.524167	0.0968312	5.4132	6.19091e-08	1.95238e-06	Mybbp1a	MYB binding protein (P160) 1a [Source:MGI Symbol;Acc:MGI:106181]	protein_coding	ENSMUSG00000040463	Upregulated
15.5926	6.39575	1.18168	5.41245	6.21698e-08	1.95738e-06	Ifi202b	interferon activated gene 202B [Source:MGI Symbol;Acc:MGI:1347083]	protein_coding	ENSMUSG00000026535	Upregulated
2607.18	0.438718	0.0810619	5.41214	6.22753e-08	1.95749e-06	C4b	complement component 4B (Chido blood group) [Source:MGI Symbol;Acc:MGI:88228]	protein_coding	ENSMUSG00000073418	Upregulated
20.7036	3.56299	0.658405	5.41155	6.24819e-08	1.96077e-06	Oas1a	2'-5' oligoadenylate synthetase 1A [Source:MGI Symbol;Acc:MGI:2180860]	protein_coding	ENSMUSG00000052776	Upregulated
303.328	0.782327	0.144741	5.40503	6.4797e-08	2.03009e-06	Tcirg1	T cell, immune regulator 1, ATPase, H+ transporting, lysosomal V0 protein A3 [Source:MGI Symbol;Acc:MGI:1350931]	protein_coding	ENSMUSG00000001750	Upregulated
1980.22	1.02956	0.190503	5.4044	6.50248e-08	2.03391e-06	Socs3	suppressor of cytokine signaling 3 [Source:MGI Symbol;Acc:MGI:1201791]	protein_coding	ENSMUSG00000053113	Upregulated
2370.86	-0.614944	0.113857	-5.40104	6.62565e-08	2.06906e-06	Sema5a	sema domain, seven thrombospondin repeats (type 1 and type 1-like), transmembrane domain (TM) and short cytoplasmic domain, (semaphorin) 5A [Source:MGI Symbol;Acc:MGI:107556]	protein_coding	ENSMUSG00000022231	Downregulated
186.169	1.44554	0.267861	5.39659	6.79177e-08	2.11749e-06	Dab2	disabled 2, mitogen-responsive phosphoprotein [Source:MGI Symbol;Acc:MGI:109175]	protein_coding	ENSMUSG00000022150	Upregulated
1364.66	0.418839	0.0776581	5.39337	6.9147e-08	2.15231e-06	Eif3b	eukaryotic translation initiation factor 3, subunit B [Source:MGI Symbol;Acc:MGI:106478]	protein_coding	ENSMUSG00000056076	Upregulated
264.564	1.24903	0.2316	5.39304	6.92744e-08	2.15278e-06	Gjb1	gap junction protein, beta 1 [Source:MGI Symbol;Acc:MGI:95719]	protein_coding	ENSMUSG00000047797	Upregulated
191.304	0.94857	0.175904	5.39254	6.9468e-08	2.15531e-06	Bcl2l11	BCL2-like 11 (apoptosis facilitator) [Source:MGI Symbol;Acc:MGI:1197519]	protein_coding	ENSMUSG00000027381	Upregulated
4238.61	-0.341639	0.0633695	-5.39121	6.99841e-08	2.16781e-06	Cdk14	cyclin-dependent kinase 14 [Source:MGI Symbol;Acc:MGI:894318]	protein_coding	ENSMUSG00000028926	Downregulated
17877.9	-0.464195	0.0861279	-5.3896	7.0614e-08	2.18379e-06	Snhg11	small nucleolar RNA host gene 11 [Source:MGI Symbol;Acc:MGI:2441845]	protein_coding	ENSMUSG00000044349	Downregulated
194.592	0.9576	0.177709	5.38857	7.10199e-08	2.19281e-06	Cdr2	cerebellar degeneration-related 2 [Source:MGI Symbol;Acc:MGI:1100885]	protein_coding	ENSMUSG00000030878	Upregulated
824.99	-0.562959	0.104503	-5.38702	7.16347e-08	2.20824e-06	Samd12	sterile alpha motif domain containing 12 [Source:MGI Symbol;Acc:MGI:2444518]	protein_coding	ENSMUSG00000058656	Downregulated
135.123	-1.17151	0.21788	-5.37684	7.58043e-08	2.33302e-06	Itm2a	integral membrane protein 2A [Source:MGI Symbol;Acc:MGI:107706]	protein_coding	ENSMUSG00000031239	Downregulated
552.1	-0.567317	0.105543	-5.37521	7.64915e-08	2.3504e-06	Itgb5	integrin beta 5 [Source:MGI Symbol;Acc:MGI:96614]	protein_coding	ENSMUSG00000022817	Downregulated
2352.75	0.494441	0.0920283	5.37271	7.75629e-08	2.37951e-06	Car2	carbonic anhydrase 2 [Source:MGI Symbol;Acc:MGI:88269]	protein_coding	ENSMUSG00000027562	Upregulated
493.136	0.638607	0.119006	5.36615	8.04351e-08	2.45975e-06	Slc14a1	solute carrier family 14 (urea transporter), member 1 [Source:MGI Symbol;Acc:MGI:1351654]	protein_coding	ENSMUSG00000059336	Upregulated
1526.65	0.425803	0.0793462	5.36639	8.03278e-08	2.45975e-06	Baz2b	bromodomain adjacent to zinc finger domain, 2B [Source:MGI Symbol;Acc:MGI:2442782]	protein_coding	ENSMUSG00000026987	Upregulated
370.1	0.73659	0.137342	5.36319	8.17656e-08	2.49645e-06	Malt1	MALT1 paracaspase [Source:MGI Symbol;Acc:MGI:2445027]	protein_coding	ENSMUSG00000032688	Upregulated
756.357	0.507227	0.0945829	5.36278	8.19514e-08	2.49815e-06	Zhx2	zinc fingers and homeoboxes 2 [Source:MGI Symbol;Acc:MGI:2683087]	protein_coding	ENSMUSG00000071757	Upregulated
396.482	0.671574	0.125254	5.36172	8.2435e-08	2.5089e-06	Eif6	eukaryotic translation initiation factor 6 [Source:MGI Symbol;Acc:MGI:1196288]	protein_coding	ENSMUSG00000027613	Upregulated
1135.4	0.463689	0.0865476	5.35762	8.43254e-08	2.56237e-06	Por	P450 (cytochrome) oxidoreductase [Source:MGI Symbol;Acc:MGI:97744]	protein_coding	ENSMUSG00000005514	Upregulated
3439.91	0.381724	0.071273	5.35581	8.51761e-08	2.58412e-06	Gja1	gap junction protein, alpha 1 [Source:MGI Symbol;Acc:MGI:95713]	protein_coding	ENSMUSG00000050953	Upregulated
7592.91	-0.305602	0.0570835	-5.3536	8.6221e-08	2.61169e-06	Lsamp	limbic system-associated membrane protein [Source:MGI Symbol;Acc:MGI:1261760]	protein_coding	ENSMUSG00000061080	Downregulated
271.891	-0.85148	0.159072	-5.35281	8.65975e-08	2.61896e-06	Gm37677	predicted gene, 37677 [Source:MGI Symbol;Acc:MGI:5610905]	TEC	ENSMUSG00000103976	Downregulated
590.86	-0.845208	0.158027	-5.34849	8.86888e-08	2.67798e-06	2900027M19Rik	RIKEN cDNA 2900027M19 gene [Source:MGI Symbol;Acc:MGI:1920130]	TEC	ENSMUSG00000109162	Downregulated
726.933	-0.516232	0.0966292	-5.3424	9.17221e-08	2.76522e-06	Ntng1	netrin G1 [Source:MGI Symbol;Acc:MGI:1934028]	protein_coding	ENSMUSG00000059857	Downregulated
14728.6	-0.394825	0.0739214	-5.34114	9.23637e-08	2.78019e-06	Nptxr	neuronal pentraxin receptor [Source:MGI Symbol;Acc:MGI:1920590]	protein_coding	ENSMUSG00000022421	Downregulated
49.9302	1.77977	0.33349	5.33681	9.45959e-08	2.84292e-06	Eif4ebp1	eukaryotic translation initiation factor 4E binding protein 1 [Source:MGI Symbol;Acc:MGI:103267]	protein_coding	ENSMUSG00000031490	Upregulated
76.5875	1.94315	0.364122	5.33653	9.47443e-08	2.84292e-06	Sphk1	sphingosine kinase 1 [Source:MGI Symbol;Acc:MGI:1316649]	protein_coding	ENSMUSG00000061878	Upregulated
76.9381	-1.52181	0.285303	-5.334	9.60747e-08	2.87834e-06	Gm44229	predicted gene, 44229 [Source:MGI Symbol;Acc:MGI:5690621]	TEC	ENSMUSG00000108088	Downregulated
2382.87	-0.371132	0.0696469	-5.32877	9.88788e-08	2.95773e-06	Lgi1	leucine-rich repeat LGI family, member 1 [Source:MGI Symbol;Acc:MGI:1861691]	protein_coding	ENSMUSG00000067242	Downregulated
13336.4	-0.370251	0.0696428	-5.31643	1.05821e-07	3.16046e-06	Slc24a2	solute carrier family 24 (sodium/potassium/calcium exchanger), member 2 [Source:MGI Symbol;Acc:MGI:1923626]	protein_coding	ENSMUSG00000037996	Downregulated
283.524	-0.755197	0.142127	-5.31354	1.07515e-07	3.20606e-06	Dcx	doublecortin [Source:MGI Symbol;Acc:MGI:1277171]	protein_coding	ENSMUSG00000031285	Downregulated
24.9409	2.83796	0.534721	5.30736	1.11223e-07	3.31147e-06	Eda2r	ectodysplasin A2 receptor [Source:MGI Symbol;Acc:MGI:2442860]	protein_coding	ENSMUSG00000034457	Upregulated
598.826	0.645276	0.121622	5.3056	1.12302e-07	3.33711e-06	Bmpr1b	bone morphogenetic protein receptor, type 1B [Source:MGI Symbol;Acc:MGI:107191]	protein_coding	ENSMUSG00000052430	Upregulated
1641.54	-0.396169	0.0746729	-5.30539	1.12432e-07	3.33711e-06	Nrip3	nuclear receptor interacting protein 3 [Source:MGI Symbol;Acc:MGI:1925843]	protein_coding	ENSMUSG00000034825	Downregulated
149.9	-1.0064	0.189728	-5.30442	1.13029e-07	3.34964e-06	Gli2	GLI-Kruppel family member GLI2 [Source:MGI Symbol;Acc:MGI:95728]	protein_coding	ENSMUSG00000048402	Downregulated
119.589	1.27051	0.239673	5.30104	1.15143e-07	3.40703e-06	Map3k8	mitogen-activated protein kinase kinase kinase 8 [Source:MGI Symbol;Acc:MGI:1346878]	protein_coding	ENSMUSG00000024235	Upregulated
1306.93	0.493757	0.0932302	5.29611	1.18298e-07	3.495e-06	Insig1	insulin induced gene 1 [Source:MGI Symbol;Acc:MGI:1916289]	protein_coding	ENSMUSG00000045294	Upregulated
6784.99	-0.446712	0.0843639	-5.29506	1.18977e-07	3.50963e-06	Ntrk3	neurotrophic tyrosine kinase, receptor, type 3 [Source:MGI Symbol;Acc:MGI:97385]	protein_coding	ENSMUSG00000059146	Downregulated
481.129	0.633501	0.119733	5.29093	1.21693e-07	3.58423e-06	Ftsj3	FtsJ RNA methyltransferase homolog 3 (E. coli) [Source:MGI Symbol;Acc:MGI:1860295]	protein_coding	ENSMUSG00000020706	Upregulated
74.8811	7.95278	1.50374	5.28868	1.23203e-07	3.62316e-06	Gm49339	predicted gene, 49339 [Source:MGI Symbol;Acc:MGI:6121530]	protein_coding	ENSMUSG00000062593	Upregulated
301.216	0.935547	0.177223	5.27892	1.29951e-07	3.81573e-06	Sowahc	sosondowah ankyrin repeat domain family member C [Source:MGI Symbol;Acc:MGI:3606051]	protein_coding	ENSMUSG00000098188	Upregulated
43.8559	5.70623	1.08152	5.27612	1.31947e-07	3.86844e-06	Mx1	MX dynamin-like GTPase 1 [Source:MGI Symbol;Acc:MGI:97243]	polymorphic_pseudogene	ENSMUSG00000000386	Upregulated
2268.18	0.424776	0.0806125	5.26936	1.369e-07	4.00751e-06	Fscn1	fascin actin-bundling protein 1 [Source:MGI Symbol;Acc:MGI:1352745]	protein_coding	ENSMUSG00000029581	Upregulated
169.63	-1.12977	0.214545	-5.26589	1.39515e-07	4.07162e-06	Gm43321	predicted gene 43321 [Source:MGI Symbol;Acc:MGI:5663458]	TEC	ENSMUSG00000106408	Downregulated
376.232	-0.665022	0.126284	-5.26606	1.39379e-07	4.07162e-06	5330406M23Rik	RIKEN cDNA 5330406M23 gene [Source:MGI Symbol;Acc:MGI:1923921]	TEC	ENSMUSG00000104030	Downregulated
1900.59	-0.391679	0.0744032	-5.26427	1.40748e-07	4.10137e-06	Pcdh7	protocadherin 7 [Source:MGI Symbol;Acc:MGI:1860487]	protein_coding	ENSMUSG00000029108	Downregulated
1174.74	0.472889	0.089931	5.25836	1.45345e-07	4.22891e-06	Psmd11	proteasome (prosome, macropain) 26S subunit, non-ATPase, 11 [Source:MGI Symbol;Acc:MGI:1916327]	protein_coding	ENSMUSG00000017428	Upregulated
789.418	-0.494173	0.0940311	-5.25542	1.47687e-07	4.29053e-06	Trhde	TRH-degrading enzyme [Source:MGI Symbol;Acc:MGI:2384311]	protein_coding	ENSMUSG00000050663	Downregulated
86.9669	1.76794	0.33643	5.25499	1.48035e-07	4.29414e-06	Bcl6b	B cell CLL/lymphoma 6, member B [Source:MGI Symbol;Acc:MGI:1278332]	protein_coding	ENSMUSG00000000317	Upregulated
4442.52	-0.334855	0.0637479	-5.25279	1.49813e-07	4.33915e-06	Pcsk2	proprotein convertase subtilisin/kexin type 2 [Source:MGI Symbol;Acc:MGI:97512]	protein_coding	ENSMUSG00000027419	Downregulated
1268.14	1.73522	0.33047	5.25077	1.51466e-07	4.3738e-06	Ptgs2	prostaglandin-endoperoxide synthase 2 [Source:MGI Symbol;Acc:MGI:97798]	protein_coding	ENSMUSG00000032487	Upregulated
4561.15	-0.432999	0.0824628	-5.25084	1.51406e-07	4.3738e-06	Rab3c	RAB3C, member RAS oncogene family [Source:MGI Symbol;Acc:MGI:1914545]	protein_coding	ENSMUSG00000021700	Downregulated
220	-0.866155	0.165113	-5.24583	1.55576e-07	4.48574e-06	Olfml3	olfactomedin-like 3 [Source:MGI Symbol;Acc:MGI:1914877]	protein_coding	ENSMUSG00000027848	Downregulated
632.84	0.578367	0.110349	5.24124	1.59504e-07	4.59209e-06	Serpina3n	serine (or cysteine) peptidase inhibitor, clade A, member 3N [Source:MGI Symbol;Acc:MGI:105045]	protein_coding	ENSMUSG00000021091	Upregulated
143.797	-1.16241	0.221983	-5.23648	1.63666e-07	4.70486e-06	Gm43320	predicted gene 43320 [Source:MGI Symbol;Acc:MGI:5663457]	TEC	ENSMUSG00000106414	Downregulated
2371.66	0.423589	0.0809161	5.23491	1.65064e-07	4.73794e-06	Kif13b	kinesin family member 13B [Source:MGI Symbol;Acc:MGI:1098265]	protein_coding	ENSMUSG00000060012	Upregulated
261.432	-0.856051	0.163888	-5.2234	1.75663e-07	5.03463e-06	Gm44800	predicted gene 44800 [Source:MGI Symbol;Acc:MGI:5753376]	TEC	ENSMUSG00000109418	Downregulated
165.586	1.02239	0.196012	5.21598	1.82846e-07	5.23266e-06	S100a10	S100 calcium binding protein A10 (calpactin) [Source:MGI Symbol;Acc:MGI:1339468]	protein_coding	ENSMUSG00000041959	Upregulated
1380.52	-0.480128	0.0920658	-5.21505	1.83766e-07	5.25115e-06	Atp8a2	ATPase, aminophospholipid transporter-like, class I, type 8A, member 2 [Source:MGI Symbol;Acc:MGI:1354710]	protein_coding	ENSMUSG00000021983	Downregulated
228.678	-0.810525	0.155481	-5.21301	1.85803e-07	5.30148e-06	Gm44802	predicted gene 44802 [Source:MGI Symbol;Acc:MGI:5753378]	TEC	ENSMUSG00000108918	Downregulated
109.562	-1.19487	0.229224	-5.21268	1.86131e-07	5.30292e-06	2610011E03Rik	RIKEN cDNA 2610011E03 gene [Source:MGI Symbol;Acc:MGI:1919710]	TEC	ENSMUSG00000104936	Downregulated
150.718	1.0414	0.199807	5.21203	1.86783e-07	5.31361e-06	Casp3	caspase 3 [Source:MGI Symbol;Acc:MGI:107739]	protein_coding	ENSMUSG00000031628	Upregulated
86.9853	-1.41195	0.271002	-5.21011	1.88728e-07	5.35603e-06	Calb2	calbindin 2 [Source:MGI Symbol;Acc:MGI:101914]	protein_coding	ENSMUSG00000003657	Downregulated
366.605	-0.779542	0.149624	-5.21001	1.88832e-07	5.35603e-06	Acvr1c	activin A receptor, type IC [Source:MGI Symbol;Acc:MGI:2661081]	protein_coding	ENSMUSG00000026834	Downregulated
1823.52	0.382664	0.07351	5.20561	1.9336e-07	5.47635e-06	Tsc22d2	TSC22 domain family, member 2 [Source:MGI Symbol;Acc:MGI:1919283]	protein_coding	ENSMUSG00000027806	Upregulated
166.602	-0.979814	0.188245	-5.205	1.93999e-07	5.48633e-06	Gm42843	predicted gene 42843 [Source:MGI Symbol;Acc:MGI:5662980]	TEC	ENSMUSG00000105293	Downregulated
1017.39	0.450545	0.0865717	5.2043	1.94731e-07	5.49892e-06	Gab1	growth factor receptor bound protein 2-associated protein 1 [Source:MGI Symbol;Acc:MGI:108088]	protein_coding	ENSMUSG00000031714	Upregulated
819.644	0.617771	0.119002	5.19127	2.08862e-07	5.8893e-06	Rap1b	RAS related protein 1b [Source:MGI Symbol;Acc:MGI:894315]	protein_coding	ENSMUSG00000052681	Upregulated
137.301	-1.14147	0.220044	-5.18746	2.13184e-07	6.00233e-06	Gm42946	predicted gene 42946 [Source:MGI Symbol;Acc:MGI:5663083]	TEC	ENSMUSG00000104696	Downregulated
969.013	0.705695	0.136221	5.18051	2.21283e-07	6.22124e-06	Errfi1	ERBB receptor feedback inhibitor 1 [Source:MGI Symbol;Acc:MGI:1921405]	protein_coding	ENSMUSG00000028967	Upregulated
66.8378	1.74422	0.337125	5.17379	2.29388e-07	6.43966e-06	Fam83g	family with sequence similarity 83, member G [Source:MGI Symbol;Acc:MGI:1916890]	protein_coding	ENSMUSG00000042377	Upregulated
787.198	0.507403	0.0980915	5.17275	2.30671e-07	6.46622e-06	Lypla2	lysophospholipase 2 [Source:MGI Symbol;Acc:MGI:1347000]	protein_coding	ENSMUSG00000028670	Upregulated
132.456	-1.23329	0.238436	-5.1724	2.31104e-07	6.4678e-06	Gm43319	predicted gene 43319 [Source:MGI Symbol;Acc:MGI:5663456]	TEC	ENSMUSG00000105958	Downregulated
419.064	-0.744663	0.143975	-5.17216	2.31402e-07	6.4678e-06	A230103L15Rik	RIKEN cDNA A230103L15 gene [Source:MGI Symbol;Acc:MGI:1925005]	TEC	ENSMUSG00000109122	Downregulated
267.734	-0.979265	0.189529	-5.16683	2.38104e-07	6.64542e-06	Gm37814	predicted gene, 37814 [Source:MGI Symbol;Acc:MGI:5611042]	sense_intronic	ENSMUSG00000102816	Downregulated
1676.67	0.497841	0.0964081	5.16389	2.41868e-07	6.73507e-06	Ppp1r15b	protein phosphatase 1, regulatory subunit 15B [Source:MGI Symbol;Acc:MGI:2444211]	protein_coding	ENSMUSG00000046062	Upregulated
3100.22	-0.336584	0.0651817	-5.16378	2.42018e-07	6.73507e-06	Tln2	talin 2 [Source:MGI Symbol;Acc:MGI:1917799]	protein_coding	ENSMUSG00000052698	Downregulated
1503.97	0.443693	0.0859614	5.16154	2.44921e-07	6.80596e-06	Ptpn23	protein tyrosine phosphatase, non-receptor type 23 [Source:MGI Symbol;Acc:MGI:2144837]	protein_coding	ENSMUSG00000036057	Upregulated
84.8204	1.31771	0.255352	5.16037	2.46463e-07	6.8389e-06	Sh3bp2	SH3-domain binding protein 2 [Source:MGI Symbol;Acc:MGI:1346349]	protein_coding	ENSMUSG00000054520	Upregulated
631.142	0.53838	0.104347	5.15954	2.47561e-07	6.85945e-06	Kmt5a	lysine methyltransferase 5A [Source:MGI Symbol;Acc:MGI:1915206]	protein_coding	ENSMUSG00000049327	Upregulated
15.1678	5.26507	1.02051	5.15923	2.47966e-07	6.86075e-06	Trim30c	tripartite motif-containing 30C [Source:MGI Symbol;Acc:MGI:4821257]	protein_coding	ENSMUSG00000078616	Upregulated
394.623	0.653338	0.126704	5.15641	2.51727e-07	6.95477e-06	Nasp	nuclear autoantigenic sperm protein (histone-binding) [Source:MGI Symbol;Acc:MGI:1355328]	protein_coding	ENSMUSG00000028693	Upregulated
1281.2	0.453058	0.0879258	5.15274	2.56713e-07	7.08234e-06	Pi4k2a	phosphatidylinositol 4-kinase type 2 alpha [Source:MGI Symbol;Acc:MGI:1934031]	protein_coding	ENSMUSG00000025178	Upregulated
999.112	0.622708	0.120869	5.15192	2.57828e-07	7.10286e-06	Sox10	SRY (sex determining region Y)-box 10 [Source:MGI Symbol;Acc:MGI:98358]	protein_coding	ENSMUSG00000033006	Upregulated
124.875	1.10238	0.214007	5.15115	2.58892e-07	7.12195e-06	Clic1	chloride intracellular channel 1 [Source:MGI Symbol;Acc:MGI:2148924]	protein_coding	ENSMUSG00000007041	Upregulated
1805.7	0.404222	0.0785198	5.14802	2.63245e-07	7.23133e-06	Slc6a8	solute carrier family 6 (neurotransmitter transporter, creatine), member 8 [Source:MGI Symbol;Acc:MGI:2147834]	protein_coding	ENSMUSG00000019558	Upregulated
48.4902	1.88386	0.366134	5.14529	2.67114e-07	7.31662e-06	Casp4	caspase 4, apoptosis-related cysteine peptidase [Source:MGI Symbol;Acc:MGI:107700]	protein_coding	ENSMUSG00000033538	Upregulated
468.555	0.804612	0.156372	5.14548	2.66834e-07	7.31662e-06	Nptx2	neuronal pentraxin 2 [Source:MGI Symbol;Acc:MGI:1858209]	protein_coding	ENSMUSG00000059991	Upregulated
425.246	0.71539	0.139088	5.14344	2.69755e-07	7.37844e-06	Vwa5a	von Willebrand factor A domain containing 5A [Source:MGI Symbol;Acc:MGI:1915026]	protein_coding	ENSMUSG00000023186	Upregulated
1101.28	0.462665	0.0899726	5.14229	2.7141e-07	7.41313e-06	Furin	furin (paired basic amino acid cleaving enzyme) [Source:MGI Symbol;Acc:MGI:97513]	protein_coding	ENSMUSG00000030530	Upregulated
16.5963	3.67389	0.714556	5.1415	2.72555e-07	7.42325e-06	Slamf7	SLAM family member 7 [Source:MGI Symbol;Acc:MGI:1922595]	protein_coding	ENSMUSG00000038179	Upregulated
148.539	-0.963317	0.187353	-5.14172	2.7223e-07	7.42325e-06	Rnf144b	ring finger protein 144B [Source:MGI Symbol;Acc:MGI:2384986]	protein_coding	ENSMUSG00000038068	Downregulated
46.8003	-2.23007	0.433845	-5.14024	2.74381e-07	7.46239e-06	Slc22a8	solute carrier family 22 (organic anion transporter), member 8 [Source:MGI Symbol;Acc:MGI:1336187]	protein_coding	ENSMUSG00000063796	Downregulated
431.542	-0.609315	0.1186	-5.13758	2.78304e-07	7.55837e-06	Ccbe1	collagen and calcium binding EGF domains 1 [Source:MGI Symbol;Acc:MGI:2445053]	protein_coding	ENSMUSG00000046318	Downregulated
5352.09	-0.341167	0.0664138	-5.13698	2.79183e-07	7.57149e-06	Frrs1l	ferric-chelate reductase 1 like [Source:MGI Symbol;Acc:MGI:2442704]	protein_coding	ENSMUSG00000045589	Downregulated
795.637	-0.468527	0.0913577	-5.12849	2.92083e-07	7.91016e-06	Kcnb2	potassium voltage gated channel, Shab-related subfamily, member 2 [Source:MGI Symbol;Acc:MGI:99632]	protein_coding	ENSMUSG00000092083	Downregulated
168.504	-0.961348	0.187714	-5.12134	3.03379e-07	8.19666e-06	Gm37180	predicted gene, 37180 [Source:MGI Symbol;Acc:MGI:5610408]	TEC	ENSMUSG00000103377	Downregulated
384.576	-0.737585	0.144024	-5.12125	3.03517e-07	8.19666e-06	C1qc	complement component 1, q subcomponent, C chain [Source:MGI Symbol;Acc:MGI:88225]	protein_coding	ENSMUSG00000036896	Downregulated
293.502	0.753938	0.147265	5.1196	3.06185e-07	8.2571e-06	Slc22a5	solute carrier family 22 (organic cation transporter), member 5 [Source:MGI Symbol;Acc:MGI:1329012]	protein_coding	ENSMUSG00000018900	Upregulated
1651.86	0.410703	0.0804877	5.10268	3.34874e-07	9.01807e-06	Ybx1	Y box protein 1 [Source:MGI Symbol;Acc:MGI:99146]	protein_coding	ENSMUSG00000028639	Upregulated
52.7226	-1.61887	0.317319	-5.1017	3.3662e-07	9.0524e-06	Bin2	bridging integrator 2 [Source:MGI Symbol;Acc:MGI:3611448]	protein_coding	ENSMUSG00000098112	Downregulated
785.009	-0.580654	0.113951	-5.09566	3.47532e-07	9.33274e-06	Vstm2a	V-set and transmembrane domain containing 2A [Source:MGI Symbol;Acc:MGI:2384826]	protein_coding	ENSMUSG00000048834	Downregulated
32.2702	-2.10081	0.412571	-5.09199	3.54322e-07	9.50177e-06	Abcc3	ATP-binding cassette, sub-family C (CFTR/MRP), member 3 [Source:MGI Symbol;Acc:MGI:1923658]	protein_coding	ENSMUSG00000020865	Downregulated
1139.72	0.515148	0.101239	5.08841	3.61083e-07	9.66955e-06	Larp4	La ribonucleoprotein domain family, member 4 [Source:MGI Symbol;Acc:MGI:2443114]	protein_coding	ENSMUSG00000023025	Upregulated
3672.04	0.427969	0.0841356	5.08666	3.64428e-07	9.74553e-06	Eif5	eukaryotic translation initiation factor 5 [Source:MGI Symbol;Acc:MGI:95309]	protein_coding	ENSMUSG00000021282	Upregulated
609.208	0.540894	0.106482	5.07968	3.78064e-07	1.00961e-05	Ptpn12	protein tyrosine phosphatase, non-receptor type 12 [Source:MGI Symbol;Acc:MGI:104673]	protein_coding	ENSMUSG00000028771	Upregulated
59.2809	1.56896	0.308912	5.07898	3.79458e-07	1.01192e-05	Gm16310	predicted gene 16310 [Source:MGI Symbol;Acc:MGI:3826522]	sense_intronic	ENSMUSG00000086331	Upregulated
93.3228	-1.31674	0.259517	-5.07381	3.89925e-07	1.03794e-05	Bmp3	bone morphogenetic protein 3 [Source:MGI Symbol;Acc:MGI:88179]	protein_coding	ENSMUSG00000029335	Downregulated
3345.43	-0.337364	0.0664936	-5.07363	3.90297e-07	1.03794e-05	Clmn	calmin [Source:MGI Symbol;Acc:MGI:2136957]	protein_coding	ENSMUSG00000021097	Downregulated
1207.42	0.466015	0.0919554	5.06784	4.02357e-07	1.06853e-05	Rbm3	RNA binding motif (RNP1, RRM) protein 3 [Source:MGI Symbol;Acc:MGI:1099460]	protein_coding	ENSMUSG00000031167	Upregulated
906.947	0.550734	0.108702	5.06644	4.05319e-07	1.07491e-05	Maml2	mastermind like transcriptional coactivator 2 [Source:MGI Symbol;Acc:MGI:2389460]	protein_coding	ENSMUSG00000031925	Upregulated
712.114	0.565395	0.111793	5.05752	4.24746e-07	1.12487e-05	Rps6ka3	ribosomal protein S6 kinase polypeptide 3 [Source:MGI Symbol;Acc:MGI:104557]	protein_coding	ENSMUSG00000031309	Upregulated
298.91	-0.911982	0.180464	-5.05354	4.33705e-07	1.14702e-05	Gm37728	predicted gene, 37728 [Source:MGI Symbol;Acc:MGI:5610956]	TEC	ENSMUSG00000103220	Downregulated
170.295	-1.15805	0.22924	-5.05167	4.37962e-07	1.15668e-05	Slco2b1	solute carrier organic anion transporter family, member 2b1 [Source:MGI Symbol;Acc:MGI:1351872]	protein_coding	ENSMUSG00000030737	Downregulated
376.662	-0.804059	0.159272	-5.04834	4.45665e-07	1.1754e-05	Gm44798	predicted gene 44798 [Source:MGI Symbol;Acc:MGI:5753374]	TEC	ENSMUSG00000109139	Downregulated
270.043	0.728786	0.144442	5.04551	4.52304e-07	1.19127e-05	Itpkc	inositol 1,4,5-trisphosphate 3-kinase C [Source:MGI Symbol;Acc:MGI:2442554]	protein_coding	ENSMUSG00000003752	Upregulated
19.3824	3.74924	0.743677	5.04148	4.61945e-07	1.215e-05	BC023105	cDNA sequence BC023105 [Source:MGI Symbol;Acc:MGI:2384767]	processed_pseudogene	ENSMUSG00000063388	Upregulated
6019.42	0.35053	0.0696932	5.02962	4.91457e-07	1.29085e-05	Plekhb1	pleckstrin homology domain containing, family B (evectins) member 1 [Source:MGI Symbol;Acc:MGI:1351469]	protein_coding	ENSMUSG00000030701	Upregulated
235.275	-0.79946	0.158994	-5.02822	4.95046e-07	1.2985e-05	A930004J17Rik	RIKEN cDNA A930004J17 gene [Source:MGI Symbol;Acc:MGI:2442442]	TEC	ENSMUSG00000102602	Downregulated
18.54	4.79521	0.953977	5.02655	4.99393e-07	1.30811e-05	Gm49730	predicted gene, 49730 [Source:MGI Symbol;Acc:MGI:6215212]	TEC	ENSMUSG00000116639	Upregulated
136.501	-1.04218	0.20757	-5.02087	5.14393e-07	1.3419e-05	Gm43019	predicted gene 43019 [Source:MGI Symbol;Acc:MGI:5663156]	TEC	ENSMUSG00000106049	Downregulated
626.679	0.535904	0.106727	5.02129	5.13267e-07	1.3419e-05	Gab2	growth factor receptor bound protein 2-associated protein 2 [Source:MGI Symbol;Acc:MGI:1333854]	protein_coding	ENSMUSG00000004508	Upregulated
854.667	0.485656	0.0967244	5.02103	5.13946e-07	1.3419e-05	Nampt	nicotinamide phosphoribosyltransferase [Source:MGI Symbol;Acc:MGI:1929865]	protein_coding	ENSMUSG00000020572	Upregulated
1155.86	-0.449074	0.0894657	-5.01951	5.18033e-07	1.34956e-05	Kcnc2	potassium voltage gated channel, Shaw-related subfamily, member 2 [Source:MGI Symbol;Acc:MGI:96668]	protein_coding	ENSMUSG00000035681	Downregulated
622.649	0.527936	0.105203	5.01825	5.21436e-07	1.35658e-05	Cdc42ep4	CDC42 effector protein (Rho GTPase binding) 4 [Source:MGI Symbol;Acc:MGI:1929760]	protein_coding	ENSMUSG00000041598	Upregulated
224.537	-0.940206	0.187465	-5.01536	5.29336e-07	1.37527e-05	Gm44677	predicted gene 44677 [Source:MGI Symbol;Acc:MGI:5753253]	TEC	ENSMUSG00000109505	Downregulated
708.343	0.565805	0.11283	5.01465	5.3129e-07	1.37848e-05	Frmd6	FERM domain containing 6 [Source:MGI Symbol;Acc:MGI:2442579]	protein_coding	ENSMUSG00000048285	Upregulated
751.909	0.521581	0.104052	5.01271	5.36691e-07	1.39061e-05	Stard13	StAR-related lipid transfer (START) domain containing 13 [Source:MGI Symbol;Acc:MGI:2385331]	protein_coding	ENSMUSG00000016128	Upregulated
2191.3	-0.356751	0.0712033	-5.01031	5.43432e-07	1.40618e-05	Bri3bp	Bri3 binding protein [Source:MGI Symbol;Acc:MGI:1924059]	protein_coding	ENSMUSG00000037905	Downregulated
510.696	-0.59753	0.119274	-5.00974	5.4505e-07	1.40846e-05	Laptm5	lysosomal-associated protein transmembrane 5 [Source:MGI Symbol;Acc:MGI:108046]	protein_coding	ENSMUSG00000028581	Downregulated
445.023	0.711819	0.142161	5.00713	5.5248e-07	1.42574e-05	Cpne8	copine VIII [Source:MGI Symbol;Acc:MGI:1914121]	protein_coding	ENSMUSG00000052560	Upregulated
676.647	-0.551287	0.110135	-5.00556	5.57005e-07	1.43549e-05	Gm21955	predicted gene, 21955 [Source:MGI Symbol;Acc:MGI:5439424]	TEC	ENSMUSG00000102504	Downregulated
16.47	3.62852	0.725126	5.00399	5.61555e-07	1.44527e-05	Oas1b	2'-5' oligoadenylate synthetase 1B [Source:MGI Symbol;Acc:MGI:97430]	polymorphic_pseudogene	ENSMUSG00000029605	Upregulated
17.2546	4.54228	0.908128	5.00181	5.67958e-07	1.45979e-05	Kcne2	potassium voltage-gated channel, Isk-related subfamily, gene 2 [Source:MGI Symbol;Acc:MGI:1891123]	protein_coding	ENSMUSG00000039672	Upregulated
3799	0.393258	0.0786319	5.00126	5.6958e-07	1.462e-05	Hspa5	heat shock protein 5 [Source:MGI Symbol;Acc:MGI:95835]	protein_coding	ENSMUSG00000026864	Upregulated
198.107	0.828062	0.165625	4.99961	5.74458e-07	1.47255e-05	Rilpl2	Rab interacting lysosomal protein-like 2 [Source:MGI Symbol;Acc:MGI:1933112]	protein_coding	ENSMUSG00000029401	Upregulated
400.11	0.79139	0.158396	4.99627	5.84498e-07	1.49628e-05	Fbxo30	F-box protein 30 [Source:MGI Symbol;Acc:MGI:1919115]	protein_coding	ENSMUSG00000047648	Upregulated
5432.91	-0.403543	0.0808189	-4.99318	5.93933e-07	1.51841e-05	Egr1	early growth response 1 [Source:MGI Symbol;Acc:MGI:95295]	protein_coding	ENSMUSG00000038418	Downregulated
128.911	-1.05119	0.210839	-4.98576	6.17197e-07	1.57578e-05	Gm42769	predicted gene 42769 [Source:MGI Symbol;Acc:MGI:5662906]	TEC	ENSMUSG00000105922	Downregulated
26263.8	-0.441812	0.0886757	-4.98234	6.28207e-07	1.60176e-05	Grin2b	glutamate receptor, ionotropic, NMDA2B (epsilon 2) [Source:MGI Symbol;Acc:MGI:95821]	protein_coding	ENSMUSG00000030209	Downregulated
86.643	1.27686	0.256454	4.97891	6.39444e-07	1.62825e-05	Tmem51	transmembrane protein 51 [Source:MGI Symbol;Acc:MGI:2384874]	protein_coding	ENSMUSG00000040616	Upregulated
3927.93	0.449102	0.0902425	4.97661	6.47068e-07	1.64548e-05	Erbin	Erbb2 interacting protein [Source:MGI Symbol;Acc:MGI:1890169]	protein_coding	ENSMUSG00000021709	Upregulated
808.388	-0.460685	0.0926934	-4.96999	6.69574e-07	1.70045e-05	Golm1	golgi membrane protein 1 [Source:MGI Symbol;Acc:MGI:1917329]	protein_coding	ENSMUSG00000021556	Downregulated
15427.9	0.45254	0.0912015	4.96198	6.97768e-07	1.76971e-05	mt-Atp6	mitochondrially encoded ATP synthase 6 [Source:MGI Symbol;Acc:MGI:99927]	protein_coding	ENSMUSG00000064357	Upregulated
2322.37	-0.34297	0.0691332	-4.961	7.01308e-07	1.77634e-05	Zbtb16	zinc finger and BTB domain containing 16 [Source:MGI Symbol;Acc:MGI:103222]	protein_coding	ENSMUSG00000066687	Downregulated
24676.6	0.289269	0.0583464	4.95778	7.13017e-07	1.80361e-05	Eef1a1	eukaryotic translation elongation factor 1 alpha 1 [Source:MGI Symbol;Acc:MGI:1096881]	protein_coding	ENSMUSG00000037742	Upregulated
594.742	0.631549	0.127453	4.95514	7.22772e-07	1.82588e-05	Idi1	isopentenyl-diphosphate delta isomerase [Source:MGI Symbol;Acc:MGI:2442264]	protein_coding	ENSMUSG00000058258	Upregulated
3300.39	-0.436747	0.0882265	-4.95029	7.41029e-07	1.86954e-05	B230334C09Rik	RIKEN cDNA B230334C09 gene [Source:MGI Symbol;Acc:MGI:2442224]	antisense	ENSMUSG00000104597	Downregulated
23.9078	2.82968	0.57165	4.95002	7.42046e-07	1.86964e-05	Bcl2a1a	B cell leukemia/lymphoma 2 related protein A1a [Source:MGI Symbol;Acc:MGI:102687]	protein_coding	ENSMUSG00000102037	Upregulated
22.5334	-2.51452	0.50832	-4.94673	7.54703e-07	1.89904e-05	Mlph	melanophilin [Source:MGI Symbol;Acc:MGI:2176380]	protein_coding	ENSMUSG00000026303	Downregulated
156.386	-1.35443	0.274325	-4.93733	7.92011e-07	1.9903e-05	Gm38148	predicted gene, 38148 [Source:MGI Symbol;Acc:MGI:5611376]	TEC	ENSMUSG00000103161	Downregulated
175.089	-1.08738	0.220287	-4.93621	7.96554e-07	1.9991e-05	Notch3	notch 3 [Source:MGI Symbol;Acc:MGI:99460]	protein_coding	ENSMUSG00000038146	Downregulated
4676.71	0.342633	0.0694353	4.93456	8.03311e-07	2.01342e-05	Map7d1	MAP7 domain containing 1 [Source:MGI Symbol;Acc:MGI:2384297]	protein_coding	ENSMUSG00000028849	Upregulated
3299.03	-0.314339	0.0637467	-4.93107	8.1781e-07	2.04442e-05	Kcnc1	potassium voltage gated channel, Shaw-related subfamily, member 1 [Source:MGI Symbol;Acc:MGI:96667]	protein_coding	ENSMUSG00000058975	Downregulated
11022	0.264916	0.0537214	4.93129	8.16873e-07	2.04442e-05	Map4	microtubule-associated protein 4 [Source:MGI Symbol;Acc:MGI:97178]	protein_coding	ENSMUSG00000032479	Upregulated
12130.2	0.380492	0.0772097	4.92803	8.30627e-07	2.07375e-05	Ubb	ubiquitin B [Source:MGI Symbol;Acc:MGI:98888]	protein_coding	ENSMUSG00000019505	Upregulated
230.535	0.8303	0.168519	4.92703	8.34897e-07	2.08171e-05	Dtx2	deltex 2, E3 ubiquitin ligase [Source:MGI Symbol;Acc:MGI:1921448]	protein_coding	ENSMUSG00000004947	Upregulated
1640.36	0.40341	0.081894	4.926	8.39293e-07	2.08995e-05	Pnrc1	proline-rich nuclear receptor coactivator 1 [Source:MGI Symbol;Acc:MGI:1917838]	protein_coding	ENSMUSG00000040128	Upregulated
376.432	0.620851	0.126119	4.92273	8.53436e-07	2.12241e-05	Vps37c	vacuolar protein sorting 37C [Source:MGI Symbol;Acc:MGI:2147661]	protein_coding	ENSMUSG00000048832	Upregulated
77.4459	-1.28001	0.260099	-4.92126	8.5989e-07	2.13569e-05	Gm43389	predicted gene 43389 [Source:MGI Symbol;Acc:MGI:5663526]	TEC	ENSMUSG00000106665	Downregulated
487.618	0.557051	0.113209	4.92054	8.63064e-07	2.1408e-05	Acadl	acyl-Coenzyme A dehydrogenase, long-chain [Source:MGI Symbol;Acc:MGI:87866]	protein_coding	ENSMUSG00000026003	Upregulated
3459.68	-0.323214	0.0657261	-4.91758	8.76198e-07	2.17057e-05	Chl1	cell adhesion molecule L1-like [Source:MGI Symbol;Acc:MGI:1098266]	protein_coding	ENSMUSG00000030077	Downregulated
197.809	-0.98565	0.200648	-4.91233	8.99997e-07	2.22665e-05	Gm42842	predicted gene 42842 [Source:MGI Symbol;Acc:MGI:5662979]	TEC	ENSMUSG00000106211	Downregulated
313.018	0.817938	0.166638	4.90847	9.17876e-07	2.26796e-05	Fam107b	family with sequence similarity 107, member B [Source:MGI Symbol;Acc:MGI:1913790]	protein_coding	ENSMUSG00000026655	Upregulated
81.3768	1.39916	0.285153	4.9067	9.26196e-07	2.28557e-05	Apobec3	apolipoprotein B mRNA editing enzyme, catalytic polypeptide 3 [Source:MGI Symbol;Acc:MGI:1933111]	protein_coding	ENSMUSG00000009585	Upregulated
657.843	0.500243	0.102018	4.90348	9.4153e-07	2.32042e-05	Mcur1	mitochondrial calcium uniporter regulator 1 [Source:MGI Symbol;Acc:MGI:1923387]	protein_coding	ENSMUSG00000021371	Upregulated
1891.2	0.428875	0.0874869	4.90216	9.47877e-07	2.33307e-05	Rc3h1	RING CCCH (C3H) domains 1 [Source:MGI Symbol;Acc:MGI:2685397]	protein_coding	ENSMUSG00000040423	Upregulated
3861.31	0.315758	0.0644332	4.90055	9.55685e-07	2.34927e-05	Vcp	valosin containing protein [Source:MGI Symbol;Acc:MGI:99919]	protein_coding	ENSMUSG00000028452	Upregulated
1555.77	0.398885	0.0814165	4.89932	9.61706e-07	2.36104e-05	Serinc5	serine incorporator 5 [Source:MGI Symbol;Acc:MGI:2444223]	protein_coding	ENSMUSG00000021703	Upregulated
35.9705	2.12793	0.435063	4.89109	1.00278e-06	2.45873e-05	Tnfsf10	tumor necrosis factor (ligand) superfamily, member 10 [Source:MGI Symbol;Acc:MGI:107414]	protein_coding	ENSMUSG00000039304	Upregulated
143.291	1.16678	0.238852	4.88493	1.03465e-06	2.53364e-05	Gm8251	predicted gene 8251 [Source:MGI Symbol;Acc:MGI:3647616]	protein_coding	ENSMUSG00000091844	Upregulated
46.3451	1.6785	0.343773	4.88259	1.04702e-06	2.56065e-05	H2-K2	histocompatibility 2, K region locus 2 [Source:MGI Symbol;Acc:MGI:95906]	transcribed_unprocessed_pseudogene	ENSMUSG00000067203	Upregulated
186.209	0.929299	0.190575	4.87628	1.08103e-06	2.64048e-05	Tgfb1	transforming growth factor, beta 1 [Source:MGI Symbol;Acc:MGI:98725]	protein_coding	ENSMUSG00000002603	Upregulated
249.548	-0.763493	0.156847	-4.86776	1.12873e-06	2.75346e-05	Gm48870	predicted gene, 48870 [Source:MGI Symbol;Acc:MGI:6098616]	TEC	ENSMUSG00000113065	Downregulated
806.67	0.496071	0.101929	4.86682	1.1341e-06	2.75954e-05	Pttg1ip	pituitary tumor-transforming 1 interacting protein [Source:MGI Symbol;Acc:MGI:2652132]	protein_coding	ENSMUSG00000009291	Upregulated
4474.39	1.3314	0.273555	4.86703	1.13285e-06	2.75954e-05	Gm22513	predicted gene, 22513 [Source:MGI Symbol;Acc:MGI:5452290]	snRNA	ENSMUSG00000096349	Upregulated
502.882	-0.588363	0.12098	-4.8633	1.15446e-06	2.80552e-05	Unc5d	unc-5 netrin receptor D [Source:MGI Symbol;Acc:MGI:2389364]	protein_coding	ENSMUSG00000063626	Downregulated
202.25	-1.00876	0.207771	-4.85515	1.20297e-06	2.91972e-05	Gm43606	predicted gene 43606 [Source:MGI Symbol;Acc:MGI:5663743]	TEC	ENSMUSG00000105663	Downregulated
136.173	-1.00451	0.207084	-4.85074	1.23003e-06	2.98163e-05	Ptgs1	prostaglandin-endoperoxide synthase 1 [Source:MGI Symbol;Acc:MGI:97797]	protein_coding	ENSMUSG00000047250	Downregulated
79.004	1.2854	0.265119	4.8484	1.24461e-06	3.01315e-05	Gch1	GTP cyclohydrolase 1 [Source:MGI Symbol;Acc:MGI:95675]	protein_coding	ENSMUSG00000037580	Upregulated
325.847	-0.792755	0.163612	-4.84534	1.26397e-06	3.05615e-05	Gm10048	predicted gene 10048 [Source:MGI Symbol;Acc:MGI:3644560]	TEC	ENSMUSG00000103544	Downregulated
549.883	0.520184	0.107393	4.84377	1.27399e-06	3.07652e-05	Anxa5	annexin A5 [Source:MGI Symbol;Acc:MGI:106008]	protein_coding	ENSMUSG00000027712	Upregulated
23.6053	2.91554	0.602146	4.84192	1.28593e-06	3.10143e-05	Arhgap28	Rho GTPase activating protein 28 [Source:MGI Symbol;Acc:MGI:2147003]	protein_coding	ENSMUSG00000024043	Upregulated
46.8345	-1.64151	0.339273	-4.83833	1.30932e-06	3.15317e-05	Fgd2	FYVE, RhoGEF and PH domain containing 2 [Source:MGI Symbol;Acc:MGI:1347084]	protein_coding	ENSMUSG00000024013	Downregulated
663.021	-0.509799	0.105371	-4.83813	1.31067e-06	3.15317e-05	Elavl2	ELAV like RNA binding protein 1 [Source:MGI Symbol;Acc:MGI:1100887]	protein_coding	ENSMUSG00000008489	Downregulated
323.974	-0.690608	0.142809	-4.83588	1.32557e-06	3.18502e-05	Prrg3	proline rich Gla (G-carboxyglutamic acid) 3 (transmembrane) [Source:MGI Symbol;Acc:MGI:2685214]	protein_coding	ENSMUSG00000033361	Downregulated
241.603	-0.87255	0.18051	-4.8338	1.33953e-06	3.21454e-05	Gm44797	predicted gene 44797 [Source:MGI Symbol;Acc:MGI:5753373]	TEC	ENSMUSG00000109359	Downregulated
778.164	0.450067	0.0931369	4.83232	1.34951e-06	3.23444e-05	Gsn	gelsolin [Source:MGI Symbol;Acc:MGI:95851]	protein_coding	ENSMUSG00000026879	Upregulated
2162.65	-0.338407	0.0700685	-4.82965	1.36771e-06	3.27398e-05	Rnf130	ring finger protein 130 [Source:MGI Symbol;Acc:MGI:1891717]	protein_coding	ENSMUSG00000020376	Downregulated
479.08	-0.539586	0.111853	-4.82408	1.40652e-06	3.36267e-05	Rgs12	regulator of G-protein signaling 12 [Source:MGI Symbol;Acc:MGI:1918979]	protein_coding	ENSMUSG00000029101	Downregulated
16906.2	0.316856	0.0656977	4.82293	1.41461e-06	3.37781e-05	Mobp	myelin-associated oligodendrocytic basic protein [Source:MGI Symbol;Acc:MGI:108511]	protein_coding	ENSMUSG00000032517	Upregulated
137.826	-1.17253	0.243197	-4.82132	1.4261e-06	3.401e-05	Gm42766	predicted gene 42766 [Source:MGI Symbol;Acc:MGI:5662903]	TEC	ENSMUSG00000104929	Downregulated
134.976	-0.97582	0.202489	-4.81912	1.44196e-06	3.43455e-05	Gm44438	predicted gene, 44438 [Source:MGI Symbol;Acc:MGI:5690830]	TEC	ENSMUSG00000107947	Downregulated
48.4203	1.66014	0.344586	4.81777	1.45168e-06	3.45342e-05	Trim30d	tripartite motif-containing 30D [Source:MGI Symbol;Acc:MGI:3035181]	protein_coding	ENSMUSG00000057596	Upregulated
593.75	0.527078	0.109502	4.81341	1.48377e-06	3.52538e-05	Axin1	axin 1 [Source:MGI Symbol;Acc:MGI:1096327]	protein_coding	ENSMUSG00000024182	Upregulated
405.4	0.601432	0.125051	4.8095	1.51308e-06	3.59057e-05	Plekho2	pleckstrin homology domain containing, family O member 2 [Source:MGI Symbol;Acc:MGI:2143132]	protein_coding	ENSMUSG00000050721	Upregulated
68.2442	-1.37855	0.286712	-4.80815	1.52336e-06	3.61048e-05	Gm47017	predicted gene, 47017 [Source:MGI Symbol;Acc:MGI:6095701]	TEC	ENSMUSG00000112295	Downregulated
1522.36	0.465883	0.0969096	4.80739	1.52912e-06	3.61967e-05	Sgk1	serum/glucocorticoid regulated kinase 1 [Source:MGI Symbol;Acc:MGI:1340062]	protein_coding	ENSMUSG00000019970	Upregulated
348.35	0.643454	0.133869	4.8066	1.53522e-06	3.62964e-05	Hbp1	high mobility group box transcription factor 1 [Source:MGI Symbol;Acc:MGI:894659]	protein_coding	ENSMUSG00000002996	Upregulated
28.8677	2.20433	0.45864	4.80623	1.53803e-06	3.63179e-05	Nup210l	nucleoporin 210-like [Source:MGI Symbol;Acc:MGI:1924845]	protein_coding	ENSMUSG00000027939	Upregulated
29.6506	3.16295	0.658144	4.80586	1.54088e-06	3.63406e-05	Sele	selectin, endothelial cell [Source:MGI Symbol;Acc:MGI:98278]	protein_coding	ENSMUSG00000026582	Upregulated
4209.72	0.35817	0.074544	4.80481	1.54895e-06	3.64859e-05	Tpt1	tumor protein, translationally-controlled 1 [Source:MGI Symbol;Acc:MGI:104890]	protein_coding	ENSMUSG00000060126	Upregulated
874.196	-0.424529	0.0883635	-4.80435	1.55257e-06	3.65262e-05	Lrrn3	leucine rich repeat protein 3, neuronal [Source:MGI Symbol;Acc:MGI:106036]	protein_coding	ENSMUSG00000036295	Downregulated
475.014	0.604815	0.126088	4.79677	1.61248e-06	3.78893e-05	Dusp16	dual specificity phosphatase 16 [Source:MGI Symbol;Acc:MGI:1917936]	protein_coding	ENSMUSG00000030203	Upregulated
1008.89	-0.447512	0.0933534	-4.79375	1.63694e-06	3.84171e-05	Prune2	prune homolog 2 [Source:MGI Symbol;Acc:MGI:1925004]	protein_coding	ENSMUSG00000039126	Downregulated
80.5827	1.31605	0.274581	4.79294	1.64353e-06	3.85245e-05	Crybg1	crystallin beta-gamma domain containing 1 [Source:MGI Symbol;Acc:MGI:109544]	protein_coding	ENSMUSG00000019866	Upregulated
411.307	0.58151	0.121486	4.78665	1.69588e-06	3.97032e-05	Phf13	PHD finger protein 13 [Source:MGI Symbol;Acc:MGI:2446217]	protein_coding	ENSMUSG00000047777	Upregulated
1219.8	-0.453956	0.0949461	-4.78119	1.7426e-06	4.07471e-05	Thsd7a	thrombospondin, type I, domain containing 7A [Source:MGI Symbol;Acc:MGI:2685683]	protein_coding	ENSMUSG00000032625	Downregulated
350.526	0.626273	0.131001	4.78067	1.7471e-06	4.08025e-05	Daxx	Fas death domain-associated protein [Source:MGI Symbol;Acc:MGI:1197015]	protein_coding	ENSMUSG00000002307	Upregulated
141.278	-1.07354	0.224593	-4.77995	1.75337e-06	4.08992e-05	Gm44831	predicted gene 44831 [Source:MGI Symbol;Acc:MGI:5753407]	TEC	ENSMUSG00000109575	Downregulated
1018.15	0.414524	0.0867652	4.77754	1.77454e-06	4.13145e-05	Zfpm1	zinc finger protein, multitype 1 [Source:MGI Symbol;Acc:MGI:1095400]	protein_coding	ENSMUSG00000049577	Upregulated
2049.34	-0.393672	0.0824024	-4.77743	1.77548e-06	4.13145e-05	Grik2	glutamate receptor, ionotropic, kainate 2 (beta 2) [Source:MGI Symbol;Acc:MGI:95815]	protein_coding	ENSMUSG00000056073	Downregulated
894.211	-0.453974	0.0951015	-4.77357	1.80987e-06	4.20635e-05	Mctp1	multiple C2 domains, transmembrane 1 [Source:MGI Symbol;Acc:MGI:1926021]	protein_coding	ENSMUSG00000021596	Downregulated
434.327	0.612294	0.128276	4.77326	1.81272e-06	4.20787e-05	Ern1	endoplasmic reticulum (ER) to nucleus signalling 1 [Source:MGI Symbol;Acc:MGI:1930134]	protein_coding	ENSMUSG00000020715	Upregulated
24.5824	-2.46873	0.517235	-4.77293	1.81564e-06	4.20955e-05	Crocc2	ciliary rootlet coiled-coil, rootletin family member 2 [Source:MGI Symbol;Acc:MGI:3045962]	protein_coding	ENSMUSG00000084989	Downregulated
2708.78	0.385957	0.0808816	4.77188	1.82511e-06	4.2264e-05	Ankrd33b	ankyrin repeat domain 33B [Source:MGI Symbol;Acc:MGI:1917904]	protein_coding	ENSMUSG00000022237	Upregulated
785.392	-0.562081	0.118098	-4.75942	1.94148e-06	4.49046e-05	Cntnap5a	contactin associated protein-like 5A [Source:MGI Symbol;Acc:MGI:3643623]	protein_coding	ENSMUSG00000070695	Downregulated
4890.89	-0.374044	0.0787689	-4.74863	2.048e-06	4.73113e-05	Astn1	astrotactin 1 [Source:MGI Symbol;Acc:MGI:1098567]	protein_coding	ENSMUSG00000026587	Downregulated
1225.59	0.414999	0.0874323	4.74652	2.06944e-06	4.76917e-05	Nhsl1	NHS-like 1 [Source:MGI Symbol;Acc:MGI:106390]	protein_coding	ENSMUSG00000039835	Upregulated
1438.98	0.395903	0.0834065	4.74666	2.06798e-06	4.76917e-05	Npm1	nucleophosmin 1 [Source:MGI Symbol;Acc:MGI:106184]	protein_coding	ENSMUSG00000057113	Upregulated
14.2745	4.85026	1.02198	4.74596	2.07515e-06	4.77657e-05	Serpina3f	serine (or cysteine) peptidase inhibitor, clade A, member 3F [Source:MGI Symbol;Acc:MGI:2182838]	protein_coding	ENSMUSG00000066363	Upregulated
146.144	-0.969019	0.204375	-4.74138	2.12267e-06	4.87425e-05	Gm19938	predicted gene, 19938 [Source:MGI Symbol;Acc:MGI:5012123]	sense_intronic	ENSMUSG00000102331	Downregulated
2226.32	0.334909	0.0706338	4.74148	2.12163e-06	4.87425e-05	Aars	alanyl-tRNA synthetase [Source:MGI Symbol;Acc:MGI:2384560]	protein_coding	ENSMUSG00000031960	Upregulated
892.66	0.454604	0.0958882	4.74098	2.1269e-06	4.87814e-05	Grasp	GRP1 (general receptor for phosphoinositides 1)-associated scaffold protein [Source:MGI Symbol;Acc:MGI:1860303]	protein_coding	ENSMUSG00000000531	Upregulated
286.912	0.705427	0.148809	4.74048	2.13211e-06	4.88423e-05	Ppfibp2	PTPRF interacting protein, binding protein 2 (liprin beta 2) [Source:MGI Symbol;Acc:MGI:894649]	protein_coding	ENSMUSG00000036528	Upregulated
263.483	-0.803207	0.169531	-4.73781	2.16038e-06	4.94309e-05	Gm44518	predicted gene 44518 [Source:MGI Symbol;Acc:MGI:5753094]	TEC	ENSMUSG00000109385	Downregulated
190.55	-0.797027	0.168274	-4.73648	2.17467e-06	4.96986e-05	Ankrd44	ankyrin repeat domain 44 [Source:MGI Symbol;Acc:MGI:3045243]	protein_coding	ENSMUSG00000052331	Downregulated
1969.27	-0.375994	0.0793954	-4.73572	2.18283e-06	4.98257e-05	Rnf150	ring finger protein 150 [Source:MGI Symbol;Acc:MGI:2443860]	protein_coding	ENSMUSG00000047747	Downregulated
326.323	-0.70634	0.149213	-4.73378	2.20373e-06	5.0243e-05	Rxfp1	relaxin/insulin-like family peptide receptor 1 [Source:MGI Symbol;Acc:MGI:2682211]	protein_coding	ENSMUSG00000034009	Downregulated
2536.45	-0.309183	0.0653329	-4.73242	2.21862e-06	5.05223e-05	Lonrf2	LON peptidase N-terminal domain and ring finger 2 [Source:MGI Symbol;Acc:MGI:1920209]	protein_coding	ENSMUSG00000048814	Downregulated
709.737	0.477447	0.100918	4.73102	2.23397e-06	5.08116e-05	Sox2	SRY (sex determining region Y)-box 2 [Source:MGI Symbol;Acc:MGI:98364]	protein_coding	ENSMUSG00000074637	Upregulated
944.656	-0.581701	0.122961	-4.73077	2.23666e-06	5.08125e-05	B830012L14Rik	RIKEN cDNA B830012L14 gene [Source:MGI Symbol;Acc:MGI:2443332]	lincRNA	ENSMUSG00000098202	Downregulated
42.4259	-1.79388	0.379234	-4.73027	2.2422e-06	5.08781e-05	Gm38220	predicted gene, 38220 [Source:MGI Symbol;Acc:MGI:5611448]	TEC	ENSMUSG00000103558	Downregulated
4943.59	-0.283061	0.059884	-4.72682	2.28067e-06	5.16898e-05	Ptprd	protein tyrosine phosphatase, receptor type, D [Source:MGI Symbol;Acc:MGI:97812]	protein_coding	ENSMUSG00000028399	Downregulated
348.226	-0.711452	0.150728	-4.7201	2.35726e-06	5.33626e-05	Nkain3	Na+/K+ transporting ATPase interacting 3 [Source:MGI Symbol;Acc:MGI:2444830]	protein_coding	ENSMUSG00000055761	Downregulated
127.116	-0.9877	0.209444	-4.71581	2.40749e-06	5.44353e-05	Gm43462	predicted gene 43462 [Source:MGI Symbol;Acc:MGI:5663599]	sense_intronic	ENSMUSG00000105561	Downregulated
813.646	0.46114	0.0978115	4.71457	2.42217e-06	5.47029e-05	Ctsl	cathepsin L [Source:MGI Symbol;Acc:MGI:88564]	protein_coding	ENSMUSG00000021477	Upregulated
545.066	0.504906	0.107115	4.71367	2.4329e-06	5.48806e-05	Map3k11	mitogen-activated protein kinase kinase kinase 11 [Source:MGI Symbol;Acc:MGI:1346880]	protein_coding	ENSMUSG00000004054	Upregulated
5112.95	0.298323	0.0633141	4.71179	2.45554e-06	5.5326e-05	Hipk2	homeodomain interacting protein kinase 2 [Source:MGI Symbol;Acc:MGI:1314872]	protein_coding	ENSMUSG00000061436	Upregulated
25.9222	-2.55268	0.541943	-4.71024	2.47428e-06	5.5683e-05	Nfam1	Nfat activating molecule with ITAM motif 1 [Source:MGI Symbol;Acc:MGI:1921289]	protein_coding	ENSMUSG00000058099	Downregulated
662.19	0.464025	0.0985546	4.7083	2.49785e-06	5.61475e-05	Nab1	Ngfi-A binding protein 1 [Source:MGI Symbol;Acc:MGI:107564]	protein_coding	ENSMUSG00000002881	Upregulated
49.205	-1.66831	0.354461	-4.70661	2.51874e-06	5.65507e-05	Pik3cg	phosphatidylinositol-4,5-bisphosphate 3-kinase catalytic subunit gamma [Source:MGI Symbol;Acc:MGI:1353576]	protein_coding	ENSMUSG00000020573	Downregulated
2419.41	-0.322509	0.0685673	-4.70354	2.55694e-06	5.73412e-05	Gpr158	G protein-coupled receptor 158 [Source:MGI Symbol;Acc:MGI:2441697]	protein_coding	ENSMUSG00000045967	Downregulated
753.946	-0.479756	0.102025	-4.70235	2.5718e-06	5.7607e-05	Tbr1	T-box brain gene 1 [Source:MGI Symbol;Acc:MGI:107404]	protein_coding	ENSMUSG00000035033	Downregulated
2121.51	0.336876	0.0716669	4.70059	2.59417e-06	5.80404e-05	Mat2a	methionine adenosyltransferase II, alpha [Source:MGI Symbol;Acc:MGI:2443731]	protein_coding	ENSMUSG00000053907	Upregulated
98.0745	1.23561	0.262898	4.69997	2.60204e-06	5.81485e-05	Thbs2	thrombospondin 2 [Source:MGI Symbol;Acc:MGI:98738]	protein_coding	ENSMUSG00000023885	Upregulated
32.548	2.42724	0.516601	4.69849	2.62094e-06	5.85028e-05	Muc2	mucin 2 [Source:MGI Symbol;Acc:MGI:1339364]	protein_coding	ENSMUSG00000025515	Upregulated
90.7237	-1.23695	0.263339	-4.69719	2.6376e-06	5.88063e-05	Gm42841	predicted gene 42841 [Source:MGI Symbol;Acc:MGI:5662978]	TEC	ENSMUSG00000106528	Downregulated
6634.84	-0.312185	0.0665003	-4.69448	2.67281e-06	5.95219e-05	Epha4	Eph receptor A4 [Source:MGI Symbol;Acc:MGI:98277]	protein_coding	ENSMUSG00000026235	Downregulated
11040.9	-0.295763	0.0630564	-4.69045	2.72611e-06	6.06385e-05	Enc1	ectodermal-neural cortex 1 [Source:MGI Symbol;Acc:MGI:109610]	protein_coding	ENSMUSG00000041773	Downregulated
657.727	0.487837	0.104046	4.68869	2.74961e-06	6.10903e-05	Szrd1	SUZ RNA binding domain containing 1 [Source:MGI Symbol;Acc:MGI:1098672]	protein_coding	ENSMUSG00000040842	Upregulated
169.112	0.85647	0.182699	4.68787	2.76066e-06	6.12648e-05	Arhgap18	Rho GTPase activating protein 18 [Source:MGI Symbol;Acc:MGI:1921160]	protein_coding	ENSMUSG00000039031	Upregulated
90.3655	1.23212	0.263341	4.67879	2.8857e-06	6.39659e-05	Rbm38	RNA binding motif protein 38 [Source:MGI Symbol;Acc:MGI:1889294]	protein_coding	ENSMUSG00000027510	Upregulated
777.916	0.436864	0.0934408	4.6753	2.93523e-06	6.49885e-05	Mta2	metastasis-associated gene family, member 2 [Source:MGI Symbol;Acc:MGI:1346340]	protein_coding	ENSMUSG00000071646	Upregulated
2180.75	-0.353301	0.0755824	-4.67438	2.94844e-06	6.52058e-05	Nos1	nitric oxide synthase 1, neuronal [Source:MGI Symbol;Acc:MGI:97360]	protein_coding	ENSMUSG00000029361	Downregulated
1029.07	0.408304	0.0873654	4.67352	2.96079e-06	6.54034e-05	Polr1a	polymerase (RNA) I polypeptide A [Source:MGI Symbol;Acc:MGI:1096397]	protein_coding	ENSMUSG00000049553	Upregulated
926.687	-0.47308	0.101253	-4.67224	2.97927e-06	6.57359e-05	Per2	period circadian clock 2 [Source:MGI Symbol;Acc:MGI:1195265]	protein_coding	ENSMUSG00000055866	Downregulated
1242.27	-0.392467	0.0840164	-4.67131	2.99284e-06	6.59594e-05	Reln	reelin [Source:MGI Symbol;Acc:MGI:103022]	protein_coding	ENSMUSG00000042453	Downregulated
104.965	1.48389	0.317782	4.66953	3.0189e-06	6.64574e-05	Rhbdf2	rhomboid 5 homolog 2 [Source:MGI Symbol;Acc:MGI:2442473]	protein_coding	ENSMUSG00000020806	Upregulated
1534.72	0.344391	0.0737587	4.66915	3.02444e-06	6.6503e-05	Mapk4	mitogen-activated protein kinase 4 [Source:MGI Symbol;Acc:MGI:2444559]	protein_coding	ENSMUSG00000024558	Upregulated
1182.96	0.422166	0.0904635	4.6667	3.06074e-06	6.71945e-05	Fndc3a	fibronectin type III domain containing 3A [Source:MGI Symbol;Acc:MGI:1196463]	protein_coding	ENSMUSG00000033487	Upregulated
1377.93	0.407416	0.0873055	4.66656	3.0629e-06	6.71945e-05	Cdv3	carnitine deficiency-associated gene expressed in ventricle 3 [Source:MGI Symbol;Acc:MGI:2448759]	protein_coding	ENSMUSG00000032803	Upregulated
94.7665	-1.15026	0.2466	-4.66447	3.09416e-06	6.78028e-05	Il10ra	interleukin 10 receptor, alpha [Source:MGI Symbol;Acc:MGI:96538]	protein_coding	ENSMUSG00000032089	Downregulated
369.923	0.642335	0.13772	4.66405	3.10046e-06	6.78633e-05	Rnh1	ribonuclease/angiogenin inhibitor 1 [Source:MGI Symbol;Acc:MGI:1195456]	protein_coding	ENSMUSG00000038650	Upregulated
16.1209	3.1852	0.683127	4.66268	3.12123e-06	6.82401e-05	Slamf8	SLAM family member 8 [Source:MGI Symbol;Acc:MGI:1921998]	protein_coding	ENSMUSG00000053318	Upregulated
316.215	-0.657886	0.141169	-4.66028	3.15782e-06	6.89613e-05	Gm44801	predicted gene 44801 [Source:MGI Symbol;Acc:MGI:5753377]	TEC	ENSMUSG00000109529	Downregulated
501.546	0.596103	0.12801	4.6567	3.21317e-06	7.00902e-05	Phf23	PHD finger protein 23 [Source:MGI Symbol;Acc:MGI:1925496]	protein_coding	ENSMUSG00000018572	Upregulated
303.576	0.653638	0.140472	4.65315	3.2691e-06	7.12292e-05	Snhg12	small nucleolar RNA host gene 12 [Source:MGI Symbol;Acc:MGI:1916721]	lincRNA	ENSMUSG00000086290	Upregulated
518.421	-0.531565	0.11431	-4.65021	3.31596e-06	7.21683e-05	Gsg1l	GSG1-like [Source:MGI Symbol;Acc:MGI:2685483]	protein_coding	ENSMUSG00000046182	Downregulated
73.688	1.24485	0.268067	4.64382	3.42018e-06	7.41839e-05	Snhg15	small nucleolar RNA host gene 15 [Source:MGI Symbol;Acc:MGI:3650059]	lincRNA	ENSMUSG00000085156	Upregulated
313.532	0.690407	0.148669	4.64393	3.4184e-06	7.41839e-05	Rnd3	Rho family GTPase 3 [Source:MGI Symbol;Acc:MGI:1921444]	protein_coding	ENSMUSG00000017144	Upregulated
9330.76	0.350038	0.0753719	4.64415	3.41483e-06	7.41839e-05	Cst3	cystatin C [Source:MGI Symbol;Acc:MGI:102519]	protein_coding	ENSMUSG00000027447	Upregulated
214.23	-0.847731	0.182586	-4.64292	3.43514e-06	7.44242e-05	Gm10862	predicted gene 10862 [Source:MGI Symbol;Acc:MGI:3641622]	sense_intronic	ENSMUSG00000104284	Downregulated
152.88	-0.87805	0.18913	-4.64258	3.44086e-06	7.4464e-05	Klf2	Kruppel-like factor 2 (lung) [Source:MGI Symbol;Acc:MGI:1342772]	protein_coding	ENSMUSG00000055148	Downregulated
81.865	1.23787	0.266653	4.64223	3.44664e-06	7.45048e-05	Gas2l3	growth arrest-specific 2 like 3 [Source:MGI Symbol;Acc:MGI:1918780]	protein_coding	ENSMUSG00000074802	Upregulated
695.266	0.551017	0.118878	4.63516	3.56657e-06	7.70106e-05	Sun2	Sad1 and UNC84 domain containing 2 [Source:MGI Symbol;Acc:MGI:2443011]	protein_coding	ENSMUSG00000042524	Upregulated
113.834	4.42969	0.956235	4.63243	3.61399e-06	7.78674e-05	Tgtp1	T cell specific GTPase 1 [Source:MGI Symbol;Acc:MGI:98734]	protein_coding	ENSMUSG00000078922	Upregulated
180.304	0.844755	0.182358	4.63241	3.61437e-06	7.78674e-05	2410006H16Rik	RIKEN cDNA 2410006H16 gene [Source:MGI Symbol;Acc:MGI:1916471]	processed_transcript	ENSMUSG00000086841	Upregulated
969.8	-0.638183	0.137798	-4.6313	3.63371e-06	7.81962e-05	Slit2	slit guidance ligand 2 [Source:MGI Symbol;Acc:MGI:1315205]	protein_coding	ENSMUSG00000031558	Downregulated
125.006	-1.11676	0.241163	-4.63071	3.64418e-06	7.82458e-05	2700078F05Rik	RIKEN cDNA 2700078F05 gene [Source:MGI Symbol;Acc:MGI:1919876]	TEC	ENSMUSG00000103722	Downregulated
209.946	-0.856936	0.185054	-4.63073	3.64382e-06	7.82458e-05	9630010A21Rik	RIKEN cDNA 9630010A21 gene [Source:MGI Symbol;Acc:MGI:2442787]	TEC	ENSMUSG00000103867	Downregulated
2296.42	-0.320268	0.0692005	-4.62812	3.69007e-06	7.91426e-05	Syt13	synaptotagmin XIII [Source:MGI Symbol;Acc:MGI:1933945]	protein_coding	ENSMUSG00000027220	Downregulated
110.708	-1.06481	0.23024	-4.62477	3.75013e-06	8.03408e-05	Gm10115	predicted gene 10115 [Source:MGI Symbol;Acc:MGI:3641675]	sense_intronic	ENSMUSG00000062319	Downregulated
598.698	-0.526222	0.113806	-4.62386	3.76655e-06	8.06026e-05	Man2b1	mannosidase 2, alpha B1 [Source:MGI Symbol;Acc:MGI:107286]	protein_coding	ENSMUSG00000005142	Downregulated
2419.94	-0.455163	0.0985086	-4.62054	3.82742e-06	8.18138e-05	Cnr1	cannabinoid receptor 1 (brain) [Source:MGI Symbol;Acc:MGI:104615]	protein_coding	ENSMUSG00000044288	Downregulated
89.2168	-1.48329	0.321192	-4.61807	3.87332e-06	8.27028e-05	Hmcn1	hemicentin 1 [Source:MGI Symbol;Acc:MGI:2685047]	protein_coding	ENSMUSG00000066842	Downregulated
134.409	0.953003	0.20639	4.61749	3.88404e-06	8.27473e-05	Rbbp8	retinoblastoma binding protein 8, endonuclease [Source:MGI Symbol;Acc:MGI:2442995]	protein_coding	ENSMUSG00000041238	Upregulated
8189.92	0.278602	0.0603332	4.61772	3.87975e-06	8.27473e-05	Zeb2	zinc finger E-box binding homeobox 2 [Source:MGI Symbol;Acc:MGI:1344407]	protein_coding	ENSMUSG00000026872	Upregulated
353.661	0.6028	0.130578	4.6164	3.90463e-06	8.30937e-05	Eya1	EYA transcriptional coactivator and phosphatase 1 [Source:MGI Symbol;Acc:MGI:109344]	protein_coding	ENSMUSG00000025932	Upregulated
1883.63	-0.396559	0.0859125	-4.61584	3.91501e-06	8.32222e-05	Ano3	anoctamin 3 [Source:MGI Symbol;Acc:MGI:3613666]	protein_coding	ENSMUSG00000074968	Downregulated
191.376	-0.925644	0.200609	-4.61416	3.94689e-06	8.3807e-05	Gm44675	predicted gene 44675 [Source:MGI Symbol;Acc:MGI:5753251]	TEC	ENSMUSG00000109370	Downregulated
334.345	0.66633	0.144509	4.61099	4.00762e-06	8.50024e-05	Tma16	translation machinery associated 16 [Source:MGI Symbol;Acc:MGI:1913532]	protein_coding	ENSMUSG00000025591	Upregulated
43.1865	1.93119	0.419002	4.60902	4.04573e-06	8.57158e-05	Prrg4	proline rich Gla (G-carboxyglutamic acid) 4 (transmembrane) [Source:MGI Symbol;Acc:MGI:2442211]	protein_coding	ENSMUSG00000027171	Upregulated
415.231	0.59495	0.129132	4.60732	4.07898e-06	8.6325e-05	Lonrf3	LON peptidase N-terminal domain and ring finger 3 [Source:MGI Symbol;Acc:MGI:1921615]	protein_coding	ENSMUSG00000016239	Upregulated
3683.16	0.333152	0.07235	4.60473	4.12998e-06	8.73079e-05	Myo6	myosin VI [Source:MGI Symbol;Acc:MGI:104785]	protein_coding	ENSMUSG00000033577	Upregulated
14.3602	3.39095	0.737147	4.6001	4.22286e-06	8.91731e-05	Cd40	CD40 antigen [Source:MGI Symbol;Acc:MGI:88336]	protein_coding	ENSMUSG00000017652	Upregulated
158.353	-0.952099	0.207055	-4.59829	4.25966e-06	8.98512e-05	Gm37107	predicted gene, 37107 [Source:MGI Symbol;Acc:MGI:5610335]	sense_intronic	ENSMUSG00000102136	Downregulated
210.269	1.06122	0.230864	4.59671	4.29205e-06	9.04348e-05	Col9a3	collagen, type IX, alpha 3 [Source:MGI Symbol;Acc:MGI:894686]	protein_coding	ENSMUSG00000027570	Upregulated
24.0545	2.34524	0.510345	4.5954	4.31916e-06	9.08065e-05	Irf4	interferon regulatory factor 4 [Source:MGI Symbol;Acc:MGI:1096873]	protein_coding	ENSMUSG00000021356	Upregulated
959.488	0.462739	0.100694	4.59551	4.31685e-06	9.08065e-05	Oat	ornithine aminotransferase [Source:MGI Symbol;Acc:MGI:97394]	protein_coding	ENSMUSG00000030934	Upregulated
4141.57	-0.287775	0.0626406	-4.59407	4.34686e-06	9.12889e-05	Scamp5	secretory carrier membrane protein 5 [Source:MGI Symbol;Acc:MGI:1928948]	protein_coding	ENSMUSG00000040722	Downregulated
33.763	2.16523	0.471392	4.59328	4.36341e-06	9.15362e-05	Tmem140	transmembrane protein 140 [Source:MGI Symbol;Acc:MGI:1915737]	protein_coding	ENSMUSG00000057137	Upregulated
12.9906	4.11639	0.896251	4.59289	4.37141e-06	9.16037e-05	Cd300ld	CD300 molecule like family member d [Source:MGI Symbol;Acc:MGI:2442358]	protein_coding	ENSMUSG00000034641	Upregulated
3624	-0.300294	0.0654105	-4.59092	4.41301e-06	9.23745e-05	Cbx5	chromobox 5 [Source:MGI Symbol;Acc:MGI:109372]	protein_coding	ENSMUSG00000009575	Downregulated
9.40704	5.8009	1.26436	4.58801	4.47488e-06	9.35676e-05	Gm43302	predicted gene 43302 [Source:MGI Symbol;Acc:MGI:5663439]	protein_coding	ENSMUSG00000079362	Upregulated
560.007	0.585583	0.127692	4.58589	4.52055e-06	9.44195e-05	Arhgef40	Rho guanine nucleotide exchange factor (GEF) 40 [Source:MGI Symbol;Acc:MGI:2685515]	protein_coding	ENSMUSG00000004562	Upregulated
147.504	-0.950287	0.207255	-4.58512	4.53728e-06	9.45598e-05	Gm10723	predicted gene 10723 [Source:MGI Symbol;Acc:MGI:3641783]	TEC	ENSMUSG00000103345	Downregulated
1205.89	0.376165	0.0820414	4.58507	4.53844e-06	9.45598e-05	Hs2st1	heparan sulfate 2-O-sulfotransferase 1 [Source:MGI Symbol;Acc:MGI:1346049]	protein_coding	ENSMUSG00000040151	Upregulated
1494.65	-0.448446	0.0978093	-4.5849	4.54207e-06	9.45598e-05	Ttc14	tetratricopeptide repeat domain 14 [Source:MGI Symbol;Acc:MGI:1914370]	protein_coding	ENSMUSG00000027677	Downregulated
111.868	-1.03404	0.225741	-4.58063	4.63583e-06	9.64071e-05	Gm43268	predicted gene 43268 [Source:MGI Symbol;Acc:MGI:5663405]	TEC	ENSMUSG00000107182	Downregulated
96.175	-1.23833	0.270569	-4.57677	4.72209e-06	9.80947e-05	Ighm	immunoglobulin heavy constant mu [Source:MGI Symbol;Acc:MGI:96448]	IG_C_gene	ENSMUSG00000076617	Downregulated
437.467	0.566363	0.12381	4.57444	4.77485e-06	9.90833e-05	Tars	threonyl-tRNA synthetase [Source:MGI Symbol;Acc:MGI:106314]	protein_coding	ENSMUSG00000022241	Upregulated
240.228	-0.724401	0.158484	-4.5708	4.85868e-06	0.000100714	Gm43318	predicted gene 43318 [Source:MGI Symbol;Acc:MGI:5663455]	TEC	ENSMUSG00000105974	Downregulated
433.355	0.562473	0.123179	4.56632	4.96359e-06	0.000102777	Smim3	small integral membrane protein 3 [Source:MGI Symbol;Acc:MGI:1917088]	protein_coding	ENSMUSG00000038059	Upregulated
2557.8	-0.331736	0.0727076	-4.5626	5.05234e-06	0.000104502	Dzank1	double zinc ribbon and ankyrin repeat domains 1 [Source:MGI Symbol;Acc:MGI:2139080]	protein_coding	ENSMUSG00000037259	Downregulated
108.473	1.25983	0.27632	4.55933	5.13175e-06	0.000105937	Met	met proto-oncogene [Source:MGI Symbol;Acc:MGI:96969]	protein_coding	ENSMUSG00000009376	Upregulated
22658.5	0.291228	0.0638758	4.55929	5.13273e-06	0.000105937	Actb	actin, beta [Source:MGI Symbol;Acc:MGI:87904]	protein_coding	ENSMUSG00000029580	Upregulated
61.3537	-1.34121	0.294305	-4.55721	5.18382e-06	0.000106876	Wdfy4	WD repeat and FYVE domain containing 4 [Source:MGI Symbol;Acc:MGI:3584510]	protein_coding	ENSMUSG00000051506	Downregulated
1982.96	-0.347608	0.0765794	-4.53918	5.64731e-06	0.000116307	Dnajb14	DnaJ heat shock protein family (Hsp40) member B14 [Source:MGI Symbol;Acc:MGI:1917854]	protein_coding	ENSMUSG00000074212	Downregulated
74.2732	-1.20809	0.26626	-4.53725	5.69929e-06	0.000117251	Ccn2	cellular communication network factor 2 [Source:MGI Symbol;Acc:MGI:95537]	protein_coding	ENSMUSG00000019997	Downregulated
210.569	-0.960168	0.211695	-4.53561	5.74366e-06	0.000118037	Gm37006	predicted gene, 37006 [Source:MGI Symbol;Acc:MGI:5610234]	TEC	ENSMUSG00000103885	Downregulated
13.6594	3.6918	0.814135	4.53463	5.77043e-06	0.000118461	Gm12250	predicted gene 12250 [Source:MGI Symbol;Acc:MGI:3649299]	processed_pseudogene	ENSMUSG00000082292	Upregulated
295.018	-0.744795	0.164261	-4.53421	5.78191e-06	0.000118569	Gm26871	predicted gene, 26871 [Source:MGI Symbol;Acc:MGI:5477365]	processed_transcript	ENSMUSG00000097311	Downregulated
305.716	-0.757523	0.167108	-4.53313	5.81155e-06	0.00011905	Pdgfrb	platelet derived growth factor receptor, beta polypeptide [Source:MGI Symbol;Acc:MGI:97531]	protein_coding	ENSMUSG00000024620	Downregulated
623.922	0.454658	0.10036	4.53029	5.89028e-06	0.000120534	Npc2	NPC intracellular cholesterol transporter 2 [Source:MGI Symbol;Acc:MGI:1915213]	protein_coding	ENSMUSG00000021242	Upregulated
1730.53	0.323914	0.0715336	4.52814	5.95061e-06	0.000121639	Ahctf1	AT hook containing transcription factor 1 [Source:MGI Symbol;Acc:MGI:1915033]	protein_coding	ENSMUSG00000026491	Upregulated
1470.45	-0.378421	0.0836011	-4.52651	5.99651e-06	0.000122446	Slc2a13	solute carrier family 2 (facilitated glucose transporter), member 13 [Source:MGI Symbol;Acc:MGI:2146030]	protein_coding	ENSMUSG00000036298	Downregulated
71.2188	3.62835	0.80185	4.52497	6.04029e-06	0.000123209	Tgtp2	T cell specific GTPase 2 [Source:MGI Symbol;Acc:MGI:3710083]	protein_coding	ENSMUSG00000078921	Upregulated
599.878	-0.458055	0.101397	-4.51743	6.25939e-06	0.000127543	Acvr2a	activin receptor IIA [Source:MGI Symbol;Acc:MGI:102806]	protein_coding	ENSMUSG00000052155	Downregulated
1371.51	0.408114	0.0905107	4.50902	6.51283e-06	0.000132566	Rpl24	ribosomal protein L24 [Source:MGI Symbol;Acc:MGI:1915443]	protein_coding	ENSMUSG00000098274	Upregulated
136.213	0.908833	0.201641	4.50719	6.56928e-06	0.000133573	Ltbr	lymphotoxin B receptor [Source:MGI Symbol;Acc:MGI:104875]	protein_coding	ENSMUSG00000030339	Upregulated
1277.87	-0.364191	0.0808411	-4.50503	6.63647e-06	0.000134796	Ly6e	lymphocyte antigen 6 complex, locus E [Source:MGI Symbol;Acc:MGI:106651]	protein_coding	ENSMUSG00000022587	Downregulated
146.322	-0.86062	0.191113	-4.50321	6.69351e-06	0.000135811	Gm43188	predicted gene 43188 [Source:MGI Symbol;Acc:MGI:5663325]	TEC	ENSMUSG00000106384	Downregulated
17.7057	2.84984	0.633139	4.50113	6.75946e-06	0.000137004	Gm11738	predicted gene 11738 [Source:MGI Symbol;Acc:MGI:3650365]	antisense	ENSMUSG00000085511	Upregulated
71.2422	-1.36978	0.30443	-4.49949	6.81158e-06	0.000137915	Atp2a3	ATPase, Ca++ transporting, ubiquitous [Source:MGI Symbol;Acc:MGI:1194503]	protein_coding	ENSMUSG00000020788	Downregulated
76.6333	-1.37069	0.30497	-4.49452	6.97279e-06	0.00014103	Pld4	phospholipase D family, member 4 [Source:MGI Symbol;Acc:MGI:2144765]	protein_coding	ENSMUSG00000052160	Downregulated
804.179	0.4728	0.105217	4.49356	7.00408e-06	0.000141514	Ednrb	endothelin receptor type B [Source:MGI Symbol;Acc:MGI:102720]	protein_coding	ENSMUSG00000022122	Upregulated
84.3957	-1.1562	0.25732	-4.49324	7.0149e-06	0.000141583	Fcgr3	Fc receptor, IgG, low affinity III [Source:MGI Symbol;Acc:MGI:95500]	protein_coding	ENSMUSG00000059498	Downregulated
92.7239	1.07086	0.238479	4.49039	7.10932e-06	0.000143338	Tspan4	tetraspanin 4 [Source:MGI Symbol;Acc:MGI:1928097]	protein_coding	ENSMUSG00000025511	Upregulated
54.2694	1.48453	0.33086	4.4869	7.22676e-06	0.000145552	Slc1a5	solute carrier family 1 (neutral amino acid transporter), member 5 [Source:MGI Symbol;Acc:MGI:105305]	protein_coding	ENSMUSG00000001918	Upregulated
227.343	0.892114	0.199542	4.4708	7.79261e-06	0.000156784	Elovl7	ELOVL family member 7, elongation of long chain fatty acids (yeast) [Source:MGI Symbol;Acc:MGI:1921809]	protein_coding	ENSMUSG00000021696	Upregulated
372.484	0.592821	0.13263	4.46972	7.83221e-06	0.000157416	Nop2	NOP2 nucleolar protein [Source:MGI Symbol;Acc:MGI:107891]	protein_coding	ENSMUSG00000038279	Upregulated
24.4794	2.3835	0.53335	4.46892	7.86149e-06	0.000157839	Il2rg	interleukin 2 receptor, gamma chain [Source:MGI Symbol;Acc:MGI:96551]	protein_coding	ENSMUSG00000031304	Upregulated
29.2989	2.02334	0.453071	4.46584	7.97545e-06	0.00015996	Sp140	Sp140 nuclear body protein [Source:MGI Symbol;Acc:MGI:3702467]	protein_coding	ENSMUSG00000070031	Upregulated
54.9071	1.51432	0.339441	4.46121	8.14974e-06	0.000163284	Npcd	neuronal pentraxin chromo domain [Source:MGI Symbol;Acc:MGI:3845555]	protein_coding	ENSMUSG00000089837	Upregulated
488.266	-0.546266	0.122459	-4.46081	8.16496e-06	0.000163419	Npy2r	neuropeptide Y receptor Y2 [Source:MGI Symbol;Acc:MGI:108418]	protein_coding	ENSMUSG00000028004	Downregulated
613.619	0.476121	0.106779	4.45894	8.23656e-06	0.000164504	Tbc1d15	TBC1 domain family, member 15 [Source:MGI Symbol;Acc:MGI:1913937]	protein_coding	ENSMUSG00000020130	Upregulated
1371.7	0.406966	0.0912741	4.45872	8.24495e-06	0.000164504	Tln1	talin 1 [Source:MGI Symbol;Acc:MGI:1099832]	protein_coding	ENSMUSG00000028465	Upregulated
1505.53	-0.353639	0.0793108	-4.4589	8.23808e-06	0.000164504	Arglu1	arginine and glutamate rich 1 [Source:MGI Symbol;Acc:MGI:2442985]	protein_coding	ENSMUSG00000040459	Downregulated
5537.32	-0.293847	0.0659993	-4.45228	8.4963e-06	0.000169343	Atp8a1	ATPase, aminophospholipid transporter (APLT), class I, type 8A, member 1 [Source:MGI Symbol;Acc:MGI:1330848]	protein_coding	ENSMUSG00000037685	Downregulated
458.626	0.516152	0.11596	4.45112	8.54224e-06	0.000170082	Esd	esterase D/formylglutathione hydrolase [Source:MGI Symbol;Acc:MGI:95421]	protein_coding	ENSMUSG00000021996	Upregulated
598.332	-0.485683	0.109123	-4.45078	8.55591e-06	0.000170177	Pag1	phosphoprotein associated with glycosphingolipid microdomains 1 [Source:MGI Symbol;Acc:MGI:2443160]	protein_coding	ENSMUSG00000027508	Downregulated
1937.73	0.336097	0.075533	4.44967	8.60021e-06	0.000170881	Egr3	early growth response 3 [Source:MGI Symbol;Acc:MGI:1306780]	protein_coding	ENSMUSG00000033730	Upregulated
1277.03	-0.386737	0.0869805	-4.44625	8.7381e-06	0.000173441	Dcc	deleted in colorectal carcinoma [Source:MGI Symbol;Acc:MGI:94869]	protein_coding	ENSMUSG00000060534	Downregulated
783.082	-0.41377	0.0930871	-4.44497	8.79041e-06	0.000174299	Klf12	Kruppel-like factor 12 [Source:MGI Symbol;Acc:MGI:1333796]	protein_coding	ENSMUSG00000072294	Downregulated
593.019	-0.506573	0.114002	-4.44353	8.84958e-06	0.000175291	Slc44a5	solute carrier family 44, member 5 [Source:MGI Symbol;Acc:MGI:3035141]	protein_coding	ENSMUSG00000028360	Downregulated
118.241	-1.10457	0.248644	-4.44238	8.89676e-06	0.000176044	C230071H17Rik	RIKEN cDNA C230071H17 gene [Source:MGI Symbol;Acc:MGI:2444463]	TEC	ENSMUSG00000106570	Downregulated
924.303	0.388329	0.087429	4.44165	8.92736e-06	0.000176467	Vmp1	vacuole membrane protein 1 [Source:MGI Symbol;Acc:MGI:1923159]	protein_coding	ENSMUSG00000018171	Upregulated
618.572	0.493764	0.111179	4.44116	8.94737e-06	0.000176681	Tgfa	transforming growth factor alpha [Source:MGI Symbol;Acc:MGI:98724]	protein_coding	ENSMUSG00000029999	Upregulated
167.255	0.882139	0.198751	4.43841	9.06264e-06	0.000178589	Ninj1	ninjurin 1 [Source:MGI Symbol;Acc:MGI:1196617]	protein_coding	ENSMUSG00000037966	Upregulated
379.784	0.617788	0.139185	4.43862	9.05387e-06	0.000178589	Opalin	oligodendrocytic myelin paranodal and inner loop protein [Source:MGI Symbol;Acc:MGI:2657025]	protein_coding	ENSMUSG00000050121	Upregulated
9960.38	-0.256901	0.0578977	-4.43714	9.11601e-06	0.000179456	Cds2	CDP-diacylglycerol synthase (phosphatidate cytidylyltransferase) 2 [Source:MGI Symbol;Acc:MGI:1332236]	protein_coding	ENSMUSG00000058793	none
206.309	-0.848764	0.191326	-4.43621	9.15556e-06	0.00018005	Gm44560	predicted gene 44560 [Source:MGI Symbol;Acc:MGI:5753136]	TEC	ENSMUSG00000108880	Downregulated
61.3205	-1.84433	0.415797	-4.43564	9.17979e-06	0.000180341	Gpr88	G-protein coupled receptor 88 [Source:MGI Symbol;Acc:MGI:1927653]	protein_coding	ENSMUSG00000068696	Downregulated
116.211	0.988209	0.222877	4.43388	9.25513e-06	0.000181636	Cnksr3	Cnksr family member 3 [Source:MGI Symbol;Acc:MGI:2674130]	protein_coding	ENSMUSG00000015202	Upregulated
234.165	-0.761055	0.17179	-4.43015	9.41691e-06	0.000184622	Gm42616	predicted gene 42616 [Source:MGI Symbol;Acc:MGI:5662753]	TEC	ENSMUSG00000106010	Downregulated
9404.13	0.328086	0.0742058	4.42129	9.81121e-06	0.000192155	Ndrg2	N-myc downstream regulated gene 2 [Source:MGI Symbol;Acc:MGI:1352498]	protein_coding	ENSMUSG00000004558	Upregulated
178.43	0.862853	0.195316	4.41773	9.97422e-06	0.000195149	Shb	src homology 2 domain-containing transforming protein B [Source:MGI Symbol;Acc:MGI:98294]	protein_coding	ENSMUSG00000044813	Upregulated
368.037	0.573489	0.129823	4.41746	9.98678e-06	0.000195195	Nop14	NOP14 nucleolar protein [Source:MGI Symbol;Acc:MGI:1922666]	protein_coding	ENSMUSG00000036693	Upregulated
281.11	0.65584	0.148533	4.41544	1.00805e-05	0.000196826	Rbms1	RNA binding motif, single stranded interacting protein 1 [Source:MGI Symbol;Acc:MGI:1861774]	protein_coding	ENSMUSG00000026970	Upregulated
456.782	0.505796	0.114571	4.41471	1.01147e-05	0.000197294	Zbtb2	zinc finger and BTB domain containing 2 [Source:MGI Symbol;Acc:MGI:2685949]	protein_coding	ENSMUSG00000075327	Upregulated
479.277	-0.57863	0.131296	-4.40706	1.04782e-05	0.000204175	Cspg4	chondroitin sulfate proteoglycan 4 [Source:MGI Symbol;Acc:MGI:2153093]	protein_coding	ENSMUSG00000032911	Downregulated
3090.35	-0.284935	0.0646646	-4.40635	1.05126e-05	0.000204638	Pbx1	pre B cell leukemia homeobox 1 [Source:MGI Symbol;Acc:MGI:97495]	protein_coding	ENSMUSG00000052534	Downregulated
247.768	0.701496	0.15944	4.39975	1.08373e-05	0.000210745	Ppp2r1b	protein phosphatase 2, regulatory subunit A, beta [Source:MGI Symbol;Acc:MGI:1920949]	protein_coding	ENSMUSG00000032058	Upregulated
262.268	-0.769195	0.174986	-4.39575	1.10392e-05	0.000214453	Cfh	complement component factor h [Source:MGI Symbol;Acc:MGI:88385]	protein_coding	ENSMUSG00000026365	Downregulated
28.1412	2.44642	0.55668	4.39466	1.10948e-05	0.000215316	Cybb	cytochrome b-245, beta polypeptide [Source:MGI Symbol;Acc:MGI:88574]	protein_coding	ENSMUSG00000015340	Upregulated
90.8621	1.2603	0.286805	4.39427	1.11148e-05	0.000215485	Col18a1	collagen, type XVIII, alpha 1 [Source:MGI Symbol;Acc:MGI:88451]	protein_coding	ENSMUSG00000001435	Upregulated
1283.8	0.396949	0.090373	4.39234	1.12139e-05	0.000217188	Cldn11	claudin 11 [Source:MGI Symbol;Acc:MGI:106925]	protein_coding	ENSMUSG00000037625	Upregulated
260.541	0.686651	0.15635	4.39176	1.12436e-05	0.000217542	Pml	promyelocytic leukemia [Source:MGI Symbol;Acc:MGI:104662]	protein_coding	ENSMUSG00000036986	Upregulated
297.258	0.643838	0.146824	4.38509	1.15936e-05	0.000224087	Plagl2	pleiomorphic adenoma gene-like 2 [Source:MGI Symbol;Acc:MGI:1933165]	protein_coding	ENSMUSG00000051413	Upregulated
4148.66	0.365886	0.0834518	4.3844	1.16304e-05	0.000224574	Plk2	polo like kinase 2 [Source:MGI Symbol;Acc:MGI:1099790]	protein_coding	ENSMUSG00000021701	Upregulated
341.148	-0.616833	0.140759	-4.3822	1.17488e-05	0.000226631	Asic1	acid-sensing (proton-gated) ion channel 1 [Source:MGI Symbol;Acc:MGI:1194915]	protein_coding	ENSMUSG00000023017	Downregulated
456.426	-0.509982	0.116403	-4.38116	1.18048e-05	0.000227482	Armh4	armadillo-like helical domain containing 4 [Source:MGI Symbol;Acc:MGI:1914669]	protein_coding	ENSMUSG00000036242	Downregulated
2452.88	0.375497	0.0857123	4.3809	1.18189e-05	0.000227526	Rpl7a	ribosomal protein L7A [Source:MGI Symbol;Acc:MGI:1353472]	protein_coding	ENSMUSG00000062647	Upregulated
150.436	-0.891046	0.203412	-4.3805	1.18407e-05	0.000227716	Gm20242	predicted gene, 20242 [Source:MGI Symbol;Acc:MGI:5012427]	TEC	ENSMUSG00000114503	Downregulated
1026	0.433035	0.0988823	4.37929	1.19066e-05	0.000228754	Msmo1	methylsterol monoxygenase 1 [Source:MGI Symbol;Acc:MGI:1913484]	protein_coding	ENSMUSG00000031604	Upregulated
748.074	-0.445463	0.101733	-4.37874	1.19365e-05	0.00022887	Tafa2	TAFA chemokine like family member 2 [Source:MGI Symbol;Acc:MGI:2143691]	protein_coding	ENSMUSG00000044071	Downregulated
1546.26	0.391948	0.0895081	4.37891	1.19277e-05	0.00022887	Itgb8	integrin beta 8 [Source:MGI Symbol;Acc:MGI:1338035]	protein_coding	ENSMUSG00000025321	Upregulated
9393.16	-0.285581	0.0652246	-4.37843	1.19538e-05	0.000228973	Rian	RNA imprinted and accumulated in nucleus [Source:MGI Symbol;Acc:MGI:1922995]	processed_transcript	ENSMUSG00000097451	Downregulated
38.8042	1.87194	0.427745	4.3763	1.20713e-05	0.000230992	Tcp10b	t-complex protein 10b [Source:MGI Symbol;Acc:MGI:98542]	protein_coding	ENSMUSG00000055602	Upregulated
131.907	0.89496	0.204595	4.3743	1.21823e-05	0.000232885	Cdc42ep2	CDC42 effector protein (Rho GTPase binding) 2 [Source:MGI Symbol;Acc:MGI:1929744]	protein_coding	ENSMUSG00000045664	Upregulated
1096.8	-0.366363	0.0837594	-4.37399	1.21996e-05	0.000232984	Zfp831	zinc finger protein 831 [Source:MGI Symbol;Acc:MGI:3641861]	protein_coding	ENSMUSG00000050600	Downregulated
80.6878	1.32118	0.302474	4.3679	1.25445e-05	0.000239332	Xaf1	XIAP associated factor 1 [Source:MGI Symbol;Acc:MGI:3772572]	protein_coding	ENSMUSG00000040483	Upregulated
1746.48	-0.37245	0.0853003	-4.36634	1.26346e-05	0.000240812	St8sia3	ST8 alpha-N-acetyl-neuraminide alpha-2,8-sialyltransferase 3 [Source:MGI Symbol;Acc:MGI:106019]	protein_coding	ENSMUSG00000056812	Downregulated
49.9455	1.627	0.373035	4.36152	1.29162e-05	0.000245933	P2ry6	pyrimidinergic receptor P2Y, G-protein coupled, 6 [Source:MGI Symbol;Acc:MGI:2673874]	protein_coding	ENSMUSG00000048779	Upregulated
69.9073	-1.24445	0.28536	-4.36097	1.29488e-05	0.000246311	Gm44241	predicted gene, 44241 [Source:MGI Symbol;Acc:MGI:5690633]	TEC	ENSMUSG00000107840	Downregulated
264.335	0.683036	0.156771	4.3569	1.31915e-05	0.000250677	Tinf2	Terf1 (TRF1)-interacting nuclear factor 2 [Source:MGI Symbol;Acc:MGI:107246]	protein_coding	ENSMUSG00000007589	Upregulated
1349.86	0.371273	0.0852785	4.35365	1.33887e-05	0.000254174	Slc41a1	solute carrier family 41, member 1 [Source:MGI Symbol;Acc:MGI:2444823]	protein_coding	ENSMUSG00000013275	Upregulated
1387.53	0.392844	0.0903372	4.34864	1.36982e-05	0.000259791	Adgrl2	adhesion G protein-coupled receptor L2 [Source:MGI Symbol;Acc:MGI:2139714]	protein_coding	ENSMUSG00000028184	Upregulated
53.1079	-1.46915	0.337985	-4.34679	1.38145e-05	0.000261738	Gm45131	predicted gene 45131 [Source:MGI Symbol;Acc:MGI:5753707]	TEC	ENSMUSG00000109191	Downregulated
137.102	-1.06287	0.244632	-4.34476	1.39426e-05	0.000263905	Gm43829	predicted gene 43829 [Source:MGI Symbol;Acc:MGI:5663966]	TEC	ENSMUSG00000105530	Downregulated
5427.19	0.26533	0.0610882	4.34339	1.40299e-05	0.000265295	Ctsb	cathepsin B [Source:MGI Symbol;Acc:MGI:88561]	protein_coding	ENSMUSG00000021939	Upregulated
36.2048	2.34528	0.540106	4.34226	1.41022e-05	0.0002664	Vmn2r53	vomeronasal 2, receptor 53 [Source:MGI Symbol;Acc:MGI:3644480]	protein_coding	ENSMUSG00000096002	Upregulated
8069.09	0.24546	0.0565714	4.33893	1.43177e-05	0.000270205	Arhgef12	Rho guanine nucleotide exchange factor (GEF) 12 [Source:MGI Symbol;Acc:MGI:1916882]	protein_coding	ENSMUSG00000059495	none
2011.9	0.418771	0.0965846	4.3358	1.45231e-05	0.000273811	Slc12a2	solute carrier family 12, member 2 [Source:MGI Symbol;Acc:MGI:101924]	protein_coding	ENSMUSG00000024597	Upregulated
1382.81	-0.406654	0.0938011	-4.33528	1.45577e-05	0.000274193	Xkr4	X-linked Kx blood group related 4 [Source:MGI Symbol;Acc:MGI:3528744]	protein_coding	ENSMUSG00000051951	Downregulated
398.504	-0.58891	0.135881	-4.33401	1.46414e-05	0.0002755	Prelp	proline arginine-rich end leucine-rich repeat [Source:MGI Symbol;Acc:MGI:2151110]	protein_coding	ENSMUSG00000041577	Downregulated
498.635	0.492138	0.11356	4.33372	1.46612e-05	0.000275602	Rassf8	Ras association (RalGDS/AF-6) domain family (N-terminal) member 8 [Source:MGI Symbol;Acc:MGI:1918573]	protein_coding	ENSMUSG00000030259	Upregulated
1821.04	0.313384	0.0723525	4.33134	1.48202e-05	0.000278318	Irf2bpl	interferon regulatory factor 2 binding protein-like [Source:MGI Symbol;Acc:MGI:2442463]	protein_coding	ENSMUSG00000034168	Upregulated
1540.98	0.367955	0.0849716	4.33033	1.48889e-05	0.000279335	Gas5	growth arrest specific 5 [Source:MGI Symbol;Acc:MGI:95659]	processed_transcript	ENSMUSG00000053332	Upregulated
3230.42	-0.280257	0.0648099	-4.3243	1.53019e-05	0.000286802	Slc4a10	solute carrier family 4, sodium bicarbonate cotransporter-like, member 10 [Source:MGI Symbol;Acc:MGI:2150150]	protein_coding	ENSMUSG00000026904	Downregulated
287.8	0.59964	0.138786	4.3206	1.55604e-05	0.000291279	Ptpn2	protein tyrosine phosphatase, non-receptor type 2 [Source:MGI Symbol;Acc:MGI:97806]	protein_coding	ENSMUSG00000024539	Upregulated
343.885	0.579662	0.134167	4.32045	1.55711e-05	0.000291279	Rrs1	ribosome biogenesis regulator 1 [Source:MGI Symbol;Acc:MGI:1929721]	protein_coding	ENSMUSG00000061024	Upregulated
521.39	0.499331	0.115638	4.31805	1.5741e-05	0.000293962	Ctdp1	CTD (carboxy-terminal domain, RNA polymerase II, polypeptide A) phosphatase, subunit 1 [Source:MGI Symbol;Acc:MGI:1926953]	protein_coding	ENSMUSG00000033323	Upregulated
10058.3	0.337521	0.0781661	4.318	1.57452e-05	0.000293962	mt-Nd4l	mitochondrially encoded NADH dehydrogenase 4L [Source:MGI Symbol;Acc:MGI:102497]	protein_coding	ENSMUSG00000065947	Upregulated
305.746	0.639055	0.148084	4.31549	1.59249e-05	0.000297028	Umps	uridine monophosphate synthetase [Source:MGI Symbol;Acc:MGI:1298388]	protein_coding	ENSMUSG00000022814	Upregulated
411.648	0.686417	0.159158	4.3128	1.61198e-05	0.00030037	Spsb1	splA/ryanodine receptor domain and SOCS box containing 1 [Source:MGI Symbol;Acc:MGI:1921896]	protein_coding	ENSMUSG00000039911	Upregulated
656.84	0.491987	0.114115	4.31131	1.62293e-05	0.000302118	Ptbp3	polypyrimidine tract binding protein 3 [Source:MGI Symbol;Acc:MGI:1923334]	protein_coding	ENSMUSG00000028382	Upregulated
116.62	-0.966458	0.224213	-4.31044	1.62929e-05	0.000303007	Gm44435	predicted gene, 44435 [Source:MGI Symbol;Acc:MGI:5690827]	TEC	ENSMUSG00000108005	Downregulated
207.864	0.75318	0.174777	4.30938	1.6371e-05	0.000304164	Rell1	RELT-like 1 [Source:MGI Symbol;Acc:MGI:2140767]	protein_coding	ENSMUSG00000047881	Upregulated
556.579	0.555616	0.129092	4.30403	1.67719e-05	0.000311312	Dnajb9	DnaJ heat shock protein family (Hsp40) member B9 [Source:MGI Symbol;Acc:MGI:1351618]	protein_coding	ENSMUSG00000014905	Upregulated
525.36	0.615952	0.143176	4.30207	1.69212e-05	0.000313779	Eif1a	eukaryotic translation initiation factor 1A [Source:MGI Symbol;Acc:MGI:95298]	protein_coding	ENSMUSG00000057561	Upregulated
4688.92	-0.281856	0.0655455	-4.30016	1.70674e-05	0.000316183	Gabrb3	gamma-aminobutyric acid (GABA) A receptor, subunit beta 3 [Source:MGI Symbol;Acc:MGI:95621]	protein_coding	ENSMUSG00000033676	Downregulated
1226.36	0.376238	0.0875691	4.29647	1.73543e-05	0.000321188	Tfrc	transferrin receptor [Source:MGI Symbol;Acc:MGI:98822]	protein_coding	ENSMUSG00000022797	Upregulated
88.3994	-1.43329	0.333657	-4.29571	1.74136e-05	0.000321974	Gm48872	predicted gene, 48872 [Source:MGI Symbol;Acc:MGI:6098620]	TEC	ENSMUSG00000113905	Downregulated
109.362	0.979532	0.228153	4.2933	1.76034e-05	0.000324859	Mpp7	membrane protein, palmitoylated 7 (MAGUK p55 subfamily member 7) [Source:MGI Symbol;Acc:MGI:1922989]	protein_coding	ENSMUSG00000057440	Upregulated
3019.98	0.272372	0.0634391	4.29344	1.75929e-05	0.000324859	Kpnb1	karyopherin (importin) beta 1 [Source:MGI Symbol;Acc:MGI:107532]	protein_coding	ENSMUSG00000001440	Upregulated
215.246	-0.689323	0.160566	-4.29308	1.76214e-05	0.000324878	Fcrls	Fc receptor-like S, scavenger receptor [Source:MGI Symbol;Acc:MGI:1933397]	protein_coding	ENSMUSG00000015852	Downregulated
31.1276	1.89021	0.440383	4.2922	1.76908e-05	0.000325532	Rgs1	regulator of G-protein signaling 1 [Source:MGI Symbol;Acc:MGI:1354694]	protein_coding	ENSMUSG00000026358	Upregulated
4213.02	-0.293771	0.0684408	-4.29234	1.76799e-05	0.000325532	Cntnap1	contactin associated protein-like 1 [Source:MGI Symbol;Acc:MGI:1858201]	protein_coding	ENSMUSG00000017167	Downregulated
10912.4	0.272187	0.0634601	4.28911	1.7939e-05	0.000329781	Actg1	actin, gamma, cytoplasmic 1 [Source:MGI Symbol;Acc:MGI:87906]	protein_coding	ENSMUSG00000062825	Upregulated
17440.5	1.95221	0.455203	4.28865	1.79765e-05	0.000330155	Neat1	nuclear paraspeckle assembly transcript 1 (non-protein coding) [Source:MGI Symbol;Acc:MGI:1914211]	lincRNA	ENSMUSG00000092274	Upregulated
1145.31	0.365588	0.0852674	4.28755	1.80656e-05	0.000331474	Riok3	RIO kinase 3 [Source:MGI Symbol;Acc:MGI:1914128]	protein_coding	ENSMUSG00000024404	Upregulated
968.419	0.37909	0.0885039	4.28331	1.84131e-05	0.000337526	Klf16	Kruppel-like factor 16 [Source:MGI Symbol;Acc:MGI:2153049]	protein_coding	ENSMUSG00000035397	Upregulated
310.853	0.579263	0.135271	4.28223	1.85031e-05	0.000338852	Tcp11l2	t-complex 11 (mouse) like 2 [Source:MGI Symbol;Acc:MGI:2444679]	protein_coding	ENSMUSG00000020034	Upregulated
8.03911	5.56129	1.2996	4.27923	1.87539e-05	0.000342871	Cxcl3	chemokine (C-X-C motif) ligand 3 [Source:MGI Symbol;Acc:MGI:3037818]	protein_coding	ENSMUSG00000029379	Upregulated
71.3678	-1.24687	0.291381	-4.27918	1.87583e-05	0.000342871	Gm43111	predicted gene 43111 [Source:MGI Symbol;Acc:MGI:5663248]	sense_intronic	ENSMUSG00000106472	Downregulated
55.049	-1.40913	0.329533	-4.27614	1.90157e-05	0.000347246	Gm43648	predicted gene 43648 [Source:MGI Symbol;Acc:MGI:5663785]	TEC	ENSMUSG00000105574	Downregulated
3300.2	0.269313	0.0629979	4.27496	1.91173e-05	0.000348767	5031439G07Rik	RIKEN cDNA 5031439G07 gene [Source:MGI Symbol;Acc:MGI:2444899]	protein_coding	ENSMUSG00000036046	Upregulated
700.141	0.440896	0.103166	4.27364	1.92304e-05	0.000350498	Nek6	NIMA (never in mitosis gene a)-related expressed kinase 6 [Source:MGI Symbol;Acc:MGI:1891638]	protein_coding	ENSMUSG00000026749	Upregulated
129.532	0.986612	0.230952	4.27194	1.93783e-05	0.000352858	Trip10	thyroid hormone receptor interactor 10 [Source:MGI Symbol;Acc:MGI:2146901]	protein_coding	ENSMUSG00000019487	Upregulated
626.995	0.529613	0.124103	4.26751	1.97666e-05	0.000359586	Nedd9	neural precursor cell expressed, developmentally down-regulated gene 9 [Source:MGI Symbol;Acc:MGI:97302]	protein_coding	ENSMUSG00000021365	Upregulated
870.464	0.384624	0.0901618	4.26594	1.99066e-05	0.000361791	Mamld1	mastermind-like domain containing 1 [Source:MGI Symbol;Acc:MGI:3045303]	protein_coding	ENSMUSG00000059401	Upregulated
2482.49	0.291932	0.0684967	4.26199	2.02615e-05	0.000367892	Eif3c	eukaryotic translation initiation factor 3, subunit C [Source:MGI Symbol;Acc:MGI:1926966]	protein_coding	ENSMUSG00000030738	Upregulated
1145.89	0.380008	0.0891779	4.26123	2.03302e-05	0.00036879	Bmpr1a	bone morphogenetic protein receptor, type 1A [Source:MGI Symbol;Acc:MGI:1338938]	protein_coding	ENSMUSG00000021796	Upregulated
66.4101	-1.24912	0.293237	-4.25974	2.04662e-05	0.000370907	Gm44231	predicted gene, 44231 [Source:MGI Symbol;Acc:MGI:5690623]	TEC	ENSMUSG00000108173	Downregulated
497.457	-0.569416	0.133694	-4.25911	2.05239e-05	0.000371601	Tspan9	tetraspanin 9 [Source:MGI Symbol;Acc:MGI:1924558]	protein_coding	ENSMUSG00000030352	Downregulated
11750.1	-0.236615	0.0555739	-4.25766	2.06576e-05	0.000373668	Syp	synaptophysin [Source:MGI Symbol;Acc:MGI:98467]	protein_coding	ENSMUSG00000031144	none
535.598	0.466676	0.109626	4.25697	2.07215e-05	0.000374471	Ppp4r1	protein phosphatase 4, regulatory subunit 1 [Source:MGI Symbol;Acc:MGI:1917601]	protein_coding	ENSMUSG00000061950	Upregulated
14149.2	-0.218629	0.0514016	-4.25335	2.10593e-05	0.000380217	Ttc3	tetratricopeptide repeat domain 3 [Source:MGI Symbol;Acc:MGI:1276539]	protein_coding	ENSMUSG00000040785	none
156.169	-0.904491	0.212704	-4.25235	2.11536e-05	0.00038156	Gm43316	predicted gene 43316 [Source:MGI Symbol;Acc:MGI:5663453]	TEC	ENSMUSG00000105332	Downregulated
81.5121	1.19929	0.282075	4.25166	2.12189e-05	0.000382378	Glipr2	GLI pathogenesis-related 2 [Source:MGI Symbol;Acc:MGI:1917770]	protein_coding	ENSMUSG00000028480	Upregulated
29.692	2.04025	0.479897	4.25144	2.12403e-05	0.000382405	Loxl2	lysyl oxidase-like 2 [Source:MGI Symbol;Acc:MGI:2137913]	protein_coding	ENSMUSG00000034205	Upregulated
4252.63	-0.322878	0.0760375	-4.2463	2.17333e-05	0.000390914	Adam22	a disintegrin and metallopeptidase domain 22 [Source:MGI Symbol;Acc:MGI:1340046]	protein_coding	ENSMUSG00000040537	Downregulated
7371	-0.26143	0.0616854	-4.23811	2.25405e-05	0.000405052	Scn2a	sodium channel, voltage-gated, type II, alpha [Source:MGI Symbol;Acc:MGI:98248]	protein_coding	ENSMUSG00000075318	Downregulated
1514.73	0.320058	0.0755335	4.2373	2.26223e-05	0.000406143	Setd1a	SET domain containing 1A [Source:MGI Symbol;Acc:MGI:2446244]	protein_coding	ENSMUSG00000042308	Upregulated
112.438	-1.01901	0.240623	-4.2349	2.28651e-05	0.000410118	Gm37363	predicted gene, 37363 [Source:MGI Symbol;Acc:MGI:5610591]	TEC	ENSMUSG00000104017	Downregulated
1545.67	0.417546	0.0986272	4.23357	2.30006e-05	0.000412162	Tmem47	transmembrane protein 47 [Source:MGI Symbol;Acc:MGI:2177570]	protein_coding	ENSMUSG00000025666	Upregulated
11.4817	4.11018	0.971337	4.23147	2.3217e-05	0.000415651	Ifi206	interferon activated gene 206 [Source:MGI Symbol;Acc:MGI:3646410]	protein_coding	ENSMUSG00000037849	Upregulated
767.342	0.421598	0.0997212	4.22777	2.36022e-05	0.000422154	Psmd8	proteasome (prosome, macropain) 26S subunit, non-ATPase, 8 [Source:MGI Symbol;Acc:MGI:1888669]	protein_coding	ENSMUSG00000030591	Upregulated
845.843	-0.437984	0.103615	-4.22704	2.36784e-05	0.000423123	A830018L16Rik	RIKEN cDNA A830018L16 gene [Source:MGI Symbol;Acc:MGI:2444149]	protein_coding	ENSMUSG00000057715	Downregulated
2494.41	0.292634	0.0692349	4.22669	2.37159e-05	0.000423397	Arap2	ArfGAP with RhoGAP domain, ankyrin repeat and PH domain 2 [Source:MGI Symbol;Acc:MGI:2684416]	protein_coding	ENSMUSG00000037999	Upregulated
149.022	-0.953344	0.225602	-4.22577	2.3812e-05	0.000424718	Gm45264	predicted gene 45264 [Source:MGI Symbol;Acc:MGI:5791100]	TEC	ENSMUSG00000109927	Downregulated
1753.77	0.411056	0.0972884	4.22513	2.38799e-05	0.000425532	Rps12	ribosomal protein S12 [Source:MGI Symbol;Acc:MGI:98105]	protein_coding	ENSMUSG00000061983	Upregulated
1271.3	0.351588	0.0832756	4.22198	2.42167e-05	0.000431133	Fbxo34	F-box protein 34 [Source:MGI Symbol;Acc:MGI:1926188]	protein_coding	ENSMUSG00000037536	Upregulated
137.353	-0.879616	0.208424	-4.22033	2.43948e-05	0.000433902	Gm44676	predicted gene 44676 [Source:MGI Symbol;Acc:MGI:5753252]	TEC	ENSMUSG00000109217	Downregulated
10588.5	-0.235218	0.0557549	-4.21878	2.45628e-05	0.000436485	Sort1	sortilin 1 [Source:MGI Symbol;Acc:MGI:1338015]	protein_coding	ENSMUSG00000068747	none
816.01	0.399289	0.0947691	4.21328	2.5169e-05	0.000446843	Kctd10	potassium channel tetramerisation domain containing 10 [Source:MGI Symbol;Acc:MGI:2141207]	protein_coding	ENSMUSG00000001098	Upregulated
1220.83	0.345864	0.0821049	4.21247	2.52595e-05	0.000448034	Sec24b	Sec24 related gene family, member B (S. cerevisiae) [Source:MGI Symbol;Acc:MGI:2139764]	protein_coding	ENSMUSG00000001052	Upregulated
203.218	0.730841	0.173508	4.21215	2.52953e-05	0.000448255	Pak4	p21 (RAC1) activated kinase 4 [Source:MGI Symbol;Acc:MGI:1917834]	protein_coding	ENSMUSG00000030602	Upregulated
1850.99	0.404314	0.0959927	4.21192	2.53207e-05	0.000448292	Apod	apolipoprotein D [Source:MGI Symbol;Acc:MGI:88056]	protein_coding	ENSMUSG00000022548	Upregulated
233.75	-0.888631	0.211042	-4.21068	2.54605e-05	0.00045035	Gm49677	predicted gene, 49677 [Source:MGI Symbol;Acc:MGI:6215124]	TEC	ENSMUSG00000116867	Downregulated
186.926	-0.960497	0.228125	-4.2104	2.54921e-05	0.000450425	Stab1	stabilin 1 [Source:MGI Symbol;Acc:MGI:2178742]	protein_coding	ENSMUSG00000042286	Downregulated
388.039	0.530144	0.125918	4.21022	2.55117e-05	0.000450425	Jdp2	Jun dimerization protein 2 [Source:MGI Symbol;Acc:MGI:1932093]	protein_coding	ENSMUSG00000034271	Upregulated
2642.11	-0.320026	0.0760235	-4.20957	2.55858e-05	0.000451318	Cd47	CD47 antigen (Rh-related antigen, integrin-associated signal transducer) [Source:MGI Symbol;Acc:MGI:96617]	protein_coding	ENSMUSG00000055447	Downregulated
859.117	-0.411253	0.0977861	-4.20564	2.60349e-05	0.000458817	Shisa9	shisa family member 9 [Source:MGI Symbol;Acc:MGI:1919805]	protein_coding	ENSMUSG00000022494	Downregulated
1805.07	-0.372649	0.0886277	-4.20466	2.6148e-05	0.000460388	Grm7	glutamate receptor, metabotropic 7 [Source:MGI Symbol;Acc:MGI:1351344]	protein_coding	ENSMUSG00000056755	Downregulated
961.561	0.436776	0.103974	4.20083	2.65939e-05	0.000467808	Itgb1	integrin beta 1 (fibronectin receptor beta) [Source:MGI Symbol;Acc:MGI:96610]	protein_coding	ENSMUSG00000025809	Upregulated
1785.04	-0.30918	0.0736299	-4.1991	2.67973e-05	0.000470955	Nalcn	sodium leak channel, non-selective [Source:MGI Symbol;Acc:MGI:2444306]	protein_coding	ENSMUSG00000000197	Downregulated
212.125	-0.833665	0.198567	-4.19842	2.6879e-05	0.000471957	Gm37880	predicted gene, 37880 [Source:MGI Symbol;Acc:MGI:5611108]	TEC	ENSMUSG00000104100	Downregulated
12011.5	-0.262706	0.0625783	-4.19804	2.6924e-05	0.000472315	Atp2b2	ATPase, Ca++ transporting, plasma membrane 2 [Source:MGI Symbol;Acc:MGI:105368]	protein_coding	ENSMUSG00000030302	Downregulated
1998.67	0.34238	0.081583	4.1967	2.70832e-05	0.000474673	Rps4x	ribosomal protein S4, X-linked [Source:MGI Symbol;Acc:MGI:98158]	protein_coding	ENSMUSG00000031320	Upregulated
4315.84	9.37018	2.23362	4.19506	2.72801e-05	0.000477688	Ttr	transthyretin [Source:MGI Symbol;Acc:MGI:98865]	protein_coding	ENSMUSG00000061808	Upregulated
312.489	0.597452	0.142492	4.19288	2.75435e-05	0.00048186	Cd82	CD82 antigen [Source:MGI Symbol;Acc:MGI:104651]	protein_coding	ENSMUSG00000027215	Upregulated
9547.01	-0.221023	0.0527563	-4.18951	2.79563e-05	0.000488637	Aak1	AP2 associated kinase 1 [Source:MGI Symbol;Acc:MGI:1098687]	protein_coding	ENSMUSG00000057230	none
110.635	-0.92054	0.219795	-4.18817	2.81214e-05	0.000491075	Gm50462	predicted gene, 50462 [Source:MGI Symbol;Acc:MGI:6324728]	sense_intronic	ENSMUSG00000117775	Downregulated
3769.74	-0.314093	0.0750203	-4.18678	2.82946e-05	0.000493649	Rgs7bp	regulator of G-protein signalling 7 binding protein [Source:MGI Symbol;Acc:MGI:106334]	protein_coding	ENSMUSG00000021719	Downregulated
1200.7	-0.347176	0.0829283	-4.18645	2.83346e-05	0.000493898	Nipal3	NIPA-like domain containing 3 [Source:MGI Symbol;Acc:MGI:1921802]	protein_coding	ENSMUSG00000028803	Downregulated
32.0744	1.80327	0.43085	4.18537	2.84704e-05	0.000495814	Pabpc1l	poly(A) binding protein, cytoplasmic 1-like [Source:MGI Symbol;Acc:MGI:1922908]	protein_coding	ENSMUSG00000054582	Upregulated
267.934	0.630022	0.150588	4.18375	2.86741e-05	0.000498908	Dll1	delta like canonical Notch ligand 1 [Source:MGI Symbol;Acc:MGI:104659]	protein_coding	ENSMUSG00000014773	Upregulated
20.6732	2.37338	0.567704	4.18067	2.90648e-05	0.000505249	Btc	betacellulin, epidermal growth factor family member [Source:MGI Symbol;Acc:MGI:99439]	protein_coding	ENSMUSG00000082361	Upregulated
9785.16	-0.283669	0.0679387	-4.17536	2.9751e-05	0.000516708	Nell2	NEL-like 2 [Source:MGI Symbol;Acc:MGI:1858510]	protein_coding	ENSMUSG00000022454	Downregulated
10.4139	4.71359	1.12915	4.17444	2.98717e-05	0.000518335	Olfr56	olfactory receptor 56 [Source:MGI Symbol;Acc:MGI:1333785]	protein_coding	ENSMUSG00000040328	Upregulated
4290.57	-0.259854	0.0622879	-4.17182	3.02171e-05	0.000523853	Dnajc6	DnaJ heat shock protein family (Hsp40) member C6 [Source:MGI Symbol;Acc:MGI:1919935]	protein_coding	ENSMUSG00000028528	none
137.802	-0.827361	0.198344	-4.17133	3.02822e-05	0.000524509	Rerg	RAS-like, estrogen-regulated, growth-inhibitor [Source:MGI Symbol;Acc:MGI:2665139]	protein_coding	ENSMUSG00000030222	Downregulated
1008.35	0.353813	0.0848276	4.17096	3.03313e-05	0.000524885	Rgs14	regulator of G-protein signaling 14 [Source:MGI Symbol;Acc:MGI:1859709]	protein_coding	ENSMUSG00000052087	Upregulated
188.898	0.738707	0.177299	4.16644	3.09399e-05	0.000534933	Elovl1	elongation of very long chain fatty acids (FEN1/Elo2, SUR4/Elo3, yeast)-like 1 [Source:MGI Symbol;Acc:MGI:1858959]	protein_coding	ENSMUSG00000006390	Upregulated
3302.78	-0.286478	0.0687713	-4.16565	3.10461e-05	0.000536286	Peg13	paternally expressed 13 [Source:MGI Symbol;Acc:MGI:2663476]	sense_intronic	ENSMUSG00000106847	Downregulated
5477.38	-0.242956	0.0583852	-4.16126	3.16492e-05	0.000546213	Cadps	Ca2+-dependent secretion activator [Source:MGI Symbol;Acc:MGI:1350922]	protein_coding	ENSMUSG00000054423	none
63.6209	1.40289	0.337164	4.16086	3.17052e-05	0.000546686	Cdkn1c	cyclin-dependent kinase inhibitor 1C (P57) [Source:MGI Symbol;Acc:MGI:104564]	protein_coding	ENSMUSG00000037664	Upregulated
1015.03	-0.366158	0.0880173	-4.16006	3.1816e-05	0.000548104	Kcnh1	potassium voltage-gated channel, subfamily H (eag-related), member 1 [Source:MGI Symbol;Acc:MGI:1341721]	protein_coding	ENSMUSG00000058248	Downregulated
675.695	0.420391	0.101095	4.15837	3.20523e-05	0.000551679	Ube2s	ubiquitin-conjugating enzyme E2S [Source:MGI Symbol;Acc:MGI:1925141]	protein_coding	ENSMUSG00000060860	Upregulated
5012.08	-0.25721	0.0618961	-4.15551	3.24562e-05	0.000558131	Tnik	TRAF2 and NCK interacting kinase [Source:MGI Symbol;Acc:MGI:1916264]	protein_coding	ENSMUSG00000027692	none
55.6795	1.43213	0.344731	4.15434	3.26222e-05	0.000560483	Parp10	poly (ADP-ribose) polymerase family, member 10 [Source:MGI Symbol;Acc:MGI:3712326]	protein_coding	ENSMUSG00000063268	Upregulated
452.702	-0.492124	0.118635	-4.14822	3.35074e-05	0.000575176	Pofut1	protein O-fucosyltransferase 1 [Source:MGI Symbol;Acc:MGI:2153207]	protein_coding	ENSMUSG00000046020	Downregulated
2665.68	0.310578	0.0749319	4.14481	3.40095e-05	0.000583272	Zfand5	zinc finger, AN1-type domain 5 [Source:MGI Symbol;Acc:MGI:1278334]	protein_coding	ENSMUSG00000024750	Upregulated
4280.83	-0.291121	0.070257	-4.14366	3.41803e-05	0.000585677	Slc7a14	solute carrier family 7 (cationic amino acid transporter, y+ system), member 14 [Source:MGI Symbol;Acc:MGI:3040688]	protein_coding	ENSMUSG00000069072	Downregulated
548.596	0.45664	0.110262	4.14142	3.45159e-05	0.000590899	Zdhhc18	zinc finger, DHHC domain containing 18 [Source:MGI Symbol;Acc:MGI:3527792]	protein_coding	ENSMUSG00000037553	Upregulated
336.347	-0.630253	0.152215	-4.14056	3.46462e-05	0.000592601	Fhod3	formin homology 2 domain containing 3 [Source:MGI Symbol;Acc:MGI:1925847]	protein_coding	ENSMUSG00000034295	Downregulated
413.517	0.561742	0.135788	4.1369	3.52037e-05	0.0006016	Gsr	glutathione reductase [Source:MGI Symbol;Acc:MGI:95804]	protein_coding	ENSMUSG00000031584	Upregulated
36.3712	2.025	0.489552	4.13643	3.52746e-05	0.000602276	AC139131.1	novel transcript	processed_transcript	ENSMUSG00000117238	Upregulated
508.993	-0.454929	0.110179	-4.12901	3.64331e-05	0.000621502	Rapgef3	Rap guanine nucleotide exchange factor (GEF) 3 [Source:MGI Symbol;Acc:MGI:2441741]	protein_coding	ENSMUSG00000022469	Downregulated
2073.22	-0.375468	0.090964	-4.12766	3.66481e-05	0.000624614	Pcdh19	protocadherin 19 [Source:MGI Symbol;Acc:MGI:2685563]	protein_coding	ENSMUSG00000051323	Downregulated
5533.71	-0.258912	0.0627619	-4.1253	3.70248e-05	0.000630474	Faim2	Fas apoptotic inhibitory molecule 2 [Source:MGI Symbol;Acc:MGI:1919643]	protein_coding	ENSMUSG00000023011	none
1690.12	0.348049	0.0843841	4.12458	3.71419e-05	0.000631907	Chmp4b	charged multivesicular body protein 4B [Source:MGI Symbol;Acc:MGI:1922858]	protein_coding	ENSMUSG00000038467	Upregulated
67.6459	1.38826	0.336698	4.12315	3.73734e-05	0.000635052	Fam167a	family with sequence similarity 167, member A [Source:MGI Symbol;Acc:MGI:3606565]	protein_coding	ENSMUSG00000035095	Upregulated
218.023	-0.844056	0.204722	-4.12294	3.74059e-05	0.000635052	Gm38085	predicted gene, 38085 [Source:MGI Symbol;Acc:MGI:5611313]	sense_intronic	ENSMUSG00000102517	Downregulated
329.823	-0.574256	0.139287	-4.12282	3.74262e-05	0.000635052	Gm42972	predicted gene 42972 [Source:MGI Symbol;Acc:MGI:5663109]	TEC	ENSMUSG00000105445	Downregulated
82.3427	-1.2286	0.298515	-4.11571	3.85994e-05	0.000654381	Gm49526	predicted gene, 49526 [Source:MGI Symbol;Acc:MGI:6155225]	TEC	ENSMUSG00000115975	Downregulated
973.288	-0.363419	0.0885279	-4.10514	4.04068e-05	0.000684417	Slc36a1	solute carrier family 36 (proton/amino acid symporter), member 1 [Source:MGI Symbol;Acc:MGI:2445299]	protein_coding	ENSMUSG00000020261	Downregulated
63.6722	1.21501	0.29619	4.10215	4.0933e-05	0.000692718	Fignl2	fidgetin-like 2 [Source:MGI Symbol;Acc:MGI:3646919]	protein_coding	ENSMUSG00000095440	Upregulated
54.9876	1.6036	0.390977	4.10152	4.10438e-05	0.00069398	Sp100	nuclear antigen Sp100 [Source:MGI Symbol;Acc:MGI:109561]	protein_coding	ENSMUSG00000026222	Upregulated
71.6097	1.31919	0.321651	4.10131	4.1081e-05	0.000693998	Trim47	tripartite motif-containing 47 [Source:MGI Symbol;Acc:MGI:1917374]	protein_coding	ENSMUSG00000020773	Upregulated
7728.84	0.288338	0.0703755	4.09713	4.18308e-05	0.000706042	Eif4g2	eukaryotic translation initiation factor 4, gamma 2 [Source:MGI Symbol;Acc:MGI:109207]	protein_coding	ENSMUSG00000005610	Upregulated
36.9293	1.67217	0.408386	4.09458	4.22933e-05	0.00071322	Aldh1a3	aldehyde dehydrogenase family 1, subfamily A3 [Source:MGI Symbol;Acc:MGI:1861722]	protein_coding	ENSMUSG00000015134	Upregulated
16.4969	2.78199	0.679893	4.0918	4.28029e-05	0.00072118	Milr1	mast cell immunoglobulin like receptor 1 [Source:MGI Symbol;Acc:MGI:2685731]	protein_coding	ENSMUSG00000040528	Upregulated
10.4993	4.54535	1.1109	4.09158	4.28453e-05	0.000721261	Tfpi2	tissue factor pathway inhibitor 2 [Source:MGI Symbol;Acc:MGI:108543]	protein_coding	ENSMUSG00000029664	Upregulated
1034.45	0.377256	0.0922819	4.08808	4.34957e-05	0.000731568	Capn2	calpain 2 [Source:MGI Symbol;Acc:MGI:88264]	protein_coding	ENSMUSG00000026509	Upregulated
109.257	-1.19965	0.293473	-4.08776	4.35555e-05	0.000731931	Gm44847	predicted gene 44847 [Source:MGI Symbol;Acc:MGI:5753423]	TEC	ENSMUSG00000108890	Downregulated
2188.92	-0.273365	0.0669112	-4.0855	4.39829e-05	0.000738467	Lrp11	low density lipoprotein receptor-related protein 11 [Source:MGI Symbol;Acc:MGI:2442989]	protein_coding	ENSMUSG00000019796	Downregulated
374.016	-0.512291	0.12544	-4.08397	4.42735e-05	0.000742695	Pcsk1	proprotein convertase subtilisin/kexin type 1 [Source:MGI Symbol;Acc:MGI:97511]	protein_coding	ENSMUSG00000021587	Downregulated
6840.33	-0.245237	0.060118	-4.07926	4.51794e-05	0.000757229	Peg3	paternally expressed 3 [Source:MGI Symbol;Acc:MGI:104748]	protein_coding	ENSMUSG00000002265	none
880.969	0.356792	0.0875026	4.0775	4.55216e-05	0.000762298	Axl	AXL receptor tyrosine kinase [Source:MGI Symbol;Acc:MGI:1347244]	protein_coding	ENSMUSG00000002602	Upregulated
1429.41	-0.427903	0.104983	-4.07592	4.58337e-05	0.000766854	C1ql3	C1q-like 3 [Source:MGI Symbol;Acc:MGI:2387350]	protein_coding	ENSMUSG00000049630	Downregulated
91.1288	2.50351	0.614321	4.07525	4.5965e-05	0.00076814	Rbm47	RNA binding motif protein 47 [Source:MGI Symbol;Acc:MGI:2384294]	protein_coding	ENSMUSG00000070780	Upregulated
236.751	0.641499	0.157418	4.07512	4.59906e-05	0.00076814	Bcl10	B cell leukemia/lymphoma 10 [Source:MGI Symbol;Acc:MGI:1337994]	protein_coding	ENSMUSG00000028191	Upregulated
978.351	0.461204	0.1132	4.07426	4.61611e-05	0.000770316	Erf	Ets2 repressor factor [Source:MGI Symbol;Acc:MGI:109637]	protein_coding	ENSMUSG00000040857	Upregulated
24.9877	-1.98823	0.488257	-4.0721	4.65909e-05	0.000776812	Myo1f	myosin IF [Source:MGI Symbol;Acc:MGI:107711]	protein_coding	ENSMUSG00000024300	Downregulated
3602.73	-0.305401	0.0750086	-4.07155	4.6702e-05	0.000777312	Cacna2d1	calcium channel, voltage-dependent, alpha2/delta subunit 1 [Source:MGI Symbol;Acc:MGI:88295]	protein_coding	ENSMUSG00000040118	Downregulated
3823.31	0.364604	0.0895482	4.07159	4.6693e-05	0.000777312	Rps2	ribosomal protein S2 [Source:MGI Symbol;Acc:MGI:105110]	protein_coding	ENSMUSG00000044533	Upregulated
709.284	0.430923	0.105874	4.07014	4.69841e-05	0.00078133	Cln8	CLN8 transmembrane ER and ERGIC protein [Source:MGI Symbol;Acc:MGI:1349447]	protein_coding	ENSMUSG00000026317	Upregulated
36.2155	-1.84659	0.453959	-4.06774	4.74722e-05	0.000788763	Zfp366	zinc finger protein 366 [Source:MGI Symbol;Acc:MGI:2178429]	protein_coding	ENSMUSG00000050919	Downregulated
4787.93	-0.238368	0.0586053	-4.06734	4.75534e-05	0.000789427	Ids	iduronate 2-sulfatase [Source:MGI Symbol;Acc:MGI:96417]	protein_coding	ENSMUSG00000035847	none
334.167	0.609428	0.14985	4.06691	4.76409e-05	0.000790196	Cpne1	copine I [Source:MGI Symbol;Acc:MGI:2386621]	protein_coding	ENSMUSG00000074643	Upregulated
1104.42	0.344135	0.0846692	4.06446	4.81428e-05	0.000795767	Lrrc59	leucine rich repeat containing 59 [Source:MGI Symbol;Acc:MGI:2138133]	protein_coding	ENSMUSG00000020869	Upregulated
1408.14	0.392816	0.0966421	4.06464	4.81061e-05	0.000795767	S100b	S100 protein, beta polypeptide, neural [Source:MGI Symbol;Acc:MGI:98217]	protein_coding	ENSMUSG00000033208	Upregulated
3378.79	0.256836	0.0631866	4.06473	4.8088e-05	0.000795767	Synpo	synaptopodin [Source:MGI Symbol;Acc:MGI:1099446]	protein_coding	ENSMUSG00000043079	none
7853.35	-0.259901	0.0639401	-4.06476	4.80824e-05	0.000795767	Synj1	synaptojanin 1 [Source:MGI Symbol;Acc:MGI:1354961]	protein_coding	ENSMUSG00000022973	none
473.464	0.489629	0.120483	4.0639	4.82599e-05	0.000797017	Egfr	epidermal growth factor receptor [Source:MGI Symbol;Acc:MGI:95294]	protein_coding	ENSMUSG00000020122	Upregulated
635.801	0.460604	0.113385	4.06229	4.85936e-05	0.000801579	Mepce	methylphosphate capping enzyme [Source:MGI Symbol;Acc:MGI:106477]	protein_coding	ENSMUSG00000029726	Upregulated
22687.2	0.25193	0.0620186	4.06216	4.86198e-05	0.000801579	Dst	dystonin [Source:MGI Symbol;Acc:MGI:104627]	protein_coding	ENSMUSG00000026131	none
606.031	0.417526	0.102847	4.05967	4.91426e-05	0.000809503	Zfp516	zinc finger protein 516 [Source:MGI Symbol;Acc:MGI:2443957]	protein_coding	ENSMUSG00000058881	Upregulated
1654.46	0.333508	0.0822243	4.05608	4.9904e-05	0.000821338	Tnpo1	transportin 1 [Source:MGI Symbol;Acc:MGI:2681523]	protein_coding	ENSMUSG00000009470	Upregulated
3016.56	-0.309212	0.0762911	-4.05306	5.05522e-05	0.000831293	Adcyap1r1	adenylate cyclase activating polypeptide 1 receptor 1 [Source:MGI Symbol;Acc:MGI:108449]	protein_coding	ENSMUSG00000029778	Downregulated
1442	1.42974	0.35288	4.05163	5.08618e-05	0.000835668	Akap12	A kinase (PRKA) anchor protein (gravin) 12 [Source:MGI Symbol;Acc:MGI:1932576]	protein_coding	ENSMUSG00000038587	Upregulated
25.5916	1.9277	0.475809	4.05141	5.09089e-05	0.000835725	Slc45a3	solute carrier family 45, member 3 [Source:MGI Symbol;Acc:MGI:1922082]	protein_coding	ENSMUSG00000026435	Upregulated
147.985	-0.757689	0.18712	-4.04921	5.13914e-05	0.000842925	Unc93b1	unc-93 homolog B1, TLR signaling regulator [Source:MGI Symbol;Acc:MGI:1859307]	protein_coding	ENSMUSG00000036908	Downregulated
514.283	0.460788	0.113865	4.0468	5.19225e-05	0.000850909	Prmt1	protein arginine N-methyltransferase 1 [Source:MGI Symbol;Acc:MGI:107846]	protein_coding	ENSMUSG00000109324	Upregulated
2145.01	0.323836	0.0800352	4.04616	5.20635e-05	0.000852491	Sdcbp	syndecan binding protein [Source:MGI Symbol;Acc:MGI:1337026]	protein_coding	ENSMUSG00000028249	Upregulated
26860.1	0.314427	0.0777212	4.04557	5.21962e-05	0.000853933	Glul	glutamate-ammonia ligase (glutamine synthetase) [Source:MGI Symbol;Acc:MGI:95739]	protein_coding	ENSMUSG00000026473	Upregulated
328.462	-0.540977	0.133895	-4.04032	5.33789e-05	0.000871558	Klhdc7a	kelch domain containing 7A [Source:MGI Symbol;Acc:MGI:2444612]	protein_coding	ENSMUSG00000078234	Downregulated
775.213	0.403759	0.0999358	4.04018	5.34099e-05	0.000871558	Xbp1	X-box binding protein 1 [Source:MGI Symbol;Acc:MGI:98970]	protein_coding	ENSMUSG00000020484	Upregulated
2457.92	0.336841	0.0833704	4.04029	5.33854e-05	0.000871558	Mag	myelin-associated glycoprotein [Source:MGI Symbol;Acc:MGI:96912]	protein_coding	ENSMUSG00000036634	Upregulated
204.667	0.700843	0.173529	4.03877	5.37326e-05	0.000876079	Lcp1	lymphocyte cytosolic protein 1 [Source:MGI Symbol;Acc:MGI:104808]	protein_coding	ENSMUSG00000021998	Upregulated
337.576	0.577182	0.142932	4.03817	5.38703e-05	0.000877577	Cry1	cryptochrome 1 (photolyase-like) [Source:MGI Symbol;Acc:MGI:1270841]	protein_coding	ENSMUSG00000020038	Upregulated
674.239	0.478345	0.118484	4.03722	5.40884e-05	0.000880382	Fbxo32	F-box protein 32 [Source:MGI Symbol;Acc:MGI:1914981]	protein_coding	ENSMUSG00000022358	Upregulated
4348.71	0.311879	0.0772773	4.03584	5.44063e-05	0.000884805	Cnp	2',3'-cyclic nucleotide 3' phosphodiesterase [Source:MGI Symbol;Acc:MGI:88437]	protein_coding	ENSMUSG00000006782	Upregulated
1331.6	-0.367766	0.0911806	-4.03338	5.49808e-05	0.000893391	Tia1	cytotoxic granule-associated RNA binding protein 1 [Source:MGI Symbol;Acc:MGI:107914]	protein_coding	ENSMUSG00000071337	Downregulated
370.462	0.549645	0.136341	4.03139	5.54478e-05	0.000900217	Fgfrl1	fibroblast growth factor receptor-like 1 [Source:MGI Symbol;Acc:MGI:2150920]	protein_coding	ENSMUSG00000008090	Upregulated
65.843	-1.12181	0.278403	-4.02944	5.59092e-05	0.00090694	Gm15712	predicted gene 15712 [Source:MGI Symbol;Acc:MGI:3783154]	processed_pseudogene	ENSMUSG00000083827	Downregulated
456.919	-0.497321	0.12344	-4.02885	5.60502e-05	0.000908459	Slc38a9	solute carrier family 38, member 9 [Source:MGI Symbol;Acc:MGI:1918839]	protein_coding	ENSMUSG00000047789	Downregulated
2010.18	0.316549	0.0785936	4.02766	5.6334e-05	0.000912288	Erc1	ELKS/RAB6-interacting/CAST family member 1 [Source:MGI Symbol;Acc:MGI:2151013]	protein_coding	ENSMUSG00000030172	Upregulated
834.991	0.378044	0.0939083	4.02567	5.68143e-05	0.00091929	Bcl6	B cell leukemia/lymphoma 6 [Source:MGI Symbol;Acc:MGI:107187]	protein_coding	ENSMUSG00000022508	Upregulated
828.551	0.396193	0.0984238	4.02538	5.68841e-05	0.000919643	Degs1	delta(4)-desaturase, sphingolipid 1 [Source:MGI Symbol;Acc:MGI:1097711]	protein_coding	ENSMUSG00000038633	Upregulated
5111.07	-0.230469	0.0572714	-4.02415	5.71825e-05	0.000923687	Sv2a	synaptic vesicle glycoprotein 2 a [Source:MGI Symbol;Acc:MGI:1927139]	protein_coding	ENSMUSG00000038486	none
2055.63	-0.333827	0.0829921	-4.0224	5.7608e-05	0.000929778	Gda	guanine deaminase [Source:MGI Symbol;Acc:MGI:95678]	protein_coding	ENSMUSG00000058624	Downregulated
208.977	0.87511	0.217725	4.01933	5.83636e-05	0.00094118	Myl12a	myosin, light chain 12A, regulatory, non-sarcomeric [Source:MGI Symbol;Acc:MGI:1914518]	protein_coding	ENSMUSG00000024048	Upregulated
1480.46	0.33873	0.0843102	4.01766	5.87779e-05	0.000947065	N4bp1	NEDD4 binding protein 1 [Source:MGI Symbol;Acc:MGI:2136825]	protein_coding	ENSMUSG00000031652	Upregulated
2677.64	0.353645	0.0880326	4.01721	5.88914e-05	0.000948097	Gstm1	glutathione S-transferase, mu 1 [Source:MGI Symbol;Acc:MGI:95860]	protein_coding	ENSMUSG00000058135	Upregulated
672.727	0.402155	0.100127	4.01647	5.90765e-05	0.000950279	Pcyt1a	phosphate cytidylyltransferase 1, choline, alpha isoform [Source:MGI Symbol;Acc:MGI:88557]	protein_coding	ENSMUSG00000005615	Upregulated
831.808	0.376817	0.093837	4.01566	5.92805e-05	0.000952762	Nolc1	nucleolar and coiled-body phosphoprotein 1 [Source:MGI Symbol;Acc:MGI:1918019]	protein_coding	ENSMUSG00000015176	Upregulated
827.966	-0.424524	0.105741	-4.01474	5.95118e-05	0.000955677	Kcnf1	potassium voltage-gated channel, subfamily F, member 1 [Source:MGI Symbol;Acc:MGI:2687399]	protein_coding	ENSMUSG00000051726	Downregulated
1510.17	-0.344776	0.0858863	-4.01433	5.96136e-05	0.000956512	Slitrk3	SLIT and NTRK-like family, member 3 [Source:MGI Symbol;Acc:MGI:2679447]	protein_coding	ENSMUSG00000048304	Downregulated
90.8181	-1.24216	0.309474	-4.01377	5.97562e-05	0.000957998	Gm19817	predicted gene, 19817 [Source:MGI Symbol;Acc:MGI:5012002]	TEC	ENSMUSG00000105302	Downregulated
106.312	-1.06299	0.264936	-4.01226	6.01396e-05	0.000962535	Iqcn	IQ motif containing N [Source:MGI Symbol;Acc:MGI:3708784]	protein_coding	ENSMUSG00000110622	Downregulated
5535.08	-0.226185	0.0563709	-4.01244	6.00939e-05	0.000962535	Ppp1r9a	protein phosphatase 1, regulatory subunit 9A [Source:MGI Symbol;Acc:MGI:2442401]	protein_coding	ENSMUSG00000032827	none
69.5521	-1.12507	0.280563	-4.01002	6.07133e-05	0.000970906	Gm43341	predicted gene 43341 [Source:MGI Symbol;Acc:MGI:5663478]	TEC	ENSMUSG00000105791	Downregulated
197.832	0.883275	0.220374	4.00806	6.1219e-05	0.000978177	Acan	aggrecan [Source:MGI Symbol;Acc:MGI:99602]	protein_coding	ENSMUSG00000030607	Upregulated
46.6385	1.39716	0.348628	4.00761	6.13374e-05	0.000979253	Nupr1	nuclear protein transcription regulator 1 [Source:MGI Symbol;Acc:MGI:1891834]	protein_coding	ENSMUSG00000030717	Upregulated
8.20104	5.00869	1.25059	4.00507	6.20004e-05	0.000989015	Slfn4	schlafen 4 [Source:MGI Symbol;Acc:MGI:1329010]	protein_coding	ENSMUSG00000000204	Upregulated
361.219	0.56668	0.141519	4.00427	6.22099e-05	0.000991531	Slc12a4	solute carrier family 12, member 4 [Source:MGI Symbol;Acc:MGI:1309465]	protein_coding	ENSMUSG00000017765	Upregulated
196.013	-0.714307	0.178395	-4.00407	6.2263e-05	0.000991553	Gm44433	predicted gene, 44433 [Source:MGI Symbol;Acc:MGI:5690825]	TEC	ENSMUSG00000107512	Downregulated
463.383	0.473575	0.118303	4.00307	6.25251e-05	0.000994902	Pcgf5	polycomb group ring finger 5 [Source:MGI Symbol;Acc:MGI:1923505]	protein_coding	ENSMUSG00000024805	Upregulated
143.121	0.947432	0.236876	3.99969	6.34251e-05	0.00100838	Apbb1ip	amyloid beta (A4) precursor protein-binding, family B, member 1 interacting protein [Source:MGI Symbol;Acc:MGI:1861354]	protein_coding	ENSMUSG00000026786	Upregulated
592.055	0.422161	0.105606	3.99751	6.40132e-05	0.00101689	Nckap5l	NCK-associated protein 5-like [Source:MGI Symbol;Acc:MGI:3609653]	protein_coding	ENSMUSG00000023009	Upregulated
87732.7	0.274119	0.068623	3.99457	6.48128e-05	0.00102874	Gm28661	predicted gene 28661 [Source:MGI Symbol;Acc:MGI:5579367]	unprocessed_pseudogene	ENSMUSG00000102070	Upregulated
81.6592	-1.17923	0.29526	-3.99385	6.50096e-05	0.00103101	Gm43166	predicted gene 43166 [Source:MGI Symbol;Acc:MGI:5663303]	sense_intronic	ENSMUSG00000106710	Downregulated
17.1638	2.49381	0.624503	3.99327	6.51675e-05	0.00103266	Mlkl	mixed lineage kinase domain-like [Source:MGI Symbol;Acc:MGI:1921818]	protein_coding	ENSMUSG00000012519	Upregulated
944.057	0.399529	0.100083	3.992	6.55195e-05	0.00103738	Gng12	guanine nucleotide binding protein (G protein), gamma 12 [Source:MGI Symbol;Acc:MGI:1336171]	protein_coding	ENSMUSG00000036402	Upregulated
13.9817	2.95343	0.740039	3.99091	6.58192e-05	0.00104127	Gm49711	predicted gene, 49711 [Source:MGI Symbol;Acc:MGI:6215179]	protein_coding	ENSMUSG00000116930	Upregulated
817.324	0.365368	0.0916247	3.98766	6.67279e-05	0.00105477	Trafd1	TRAF type zinc finger domain containing 1 [Source:MGI Symbol;Acc:MGI:1923551]	protein_coding	ENSMUSG00000042726	Upregulated
514.576	0.492614	0.12365	3.98394	6.77819e-05	0.00107055	Gnai3	guanine nucleotide binding protein (G protein), alpha inhibiting 3 [Source:MGI Symbol;Acc:MGI:95773]	protein_coding	ENSMUSG00000000001	Upregulated
110.588	-0.9922	0.24918	-3.98186	6.83782e-05	0.00107908	Gm20371	predicted gene, 20371 [Source:MGI Symbol;Acc:MGI:5012556]	TEC	ENSMUSG00000108264	Downregulated
2029.84	0.308243	0.0774961	3.97753	6.96342e-05	0.001098	Mlc1	megalencephalic leukoencephalopathy with subcortical cysts 1 homolog (human) [Source:MGI Symbol;Acc:MGI:2157910]	protein_coding	ENSMUSG00000035805	Upregulated
458.34	-0.452439	0.113802	-3.97566	7.01841e-05	0.00110576	Lyrm9	LYR motif containing 9 [Source:MGI Symbol;Acc:MGI:1913524]	protein_coding	ENSMUSG00000072640	Downregulated
139.284	-0.866053	0.217865	-3.97518	7.03253e-05	0.00110708	Lfng	LFNG O-fucosylpeptide 3-beta-N-acetylglucosaminyltransferase [Source:MGI Symbol;Acc:MGI:1095413]	protein_coding	ENSMUSG00000029570	Downregulated
66.7654	1.22248	0.307911	3.97025	7.17988e-05	0.00112934	Sfn	stratifin [Source:MGI Symbol;Acc:MGI:1891831]	protein_coding	ENSMUSG00000047281	Upregulated
452.503	0.481784	0.12136	3.96986	7.19148e-05	0.00113024	Smad1	SMAD family member 1 [Source:MGI Symbol;Acc:MGI:109452]	protein_coding	ENSMUSG00000031681	Upregulated
768.665	0.427712	0.107779	3.96841	7.23525e-05	0.00113604	Taldo1	transaldolase 1 [Source:MGI Symbol;Acc:MGI:1274789]	protein_coding	ENSMUSG00000025503	Upregulated
1615.85	0.340854	0.0858954	3.96825	7.24025e-05	0.00113604	Srsf6	serine and arginine-rich splicing factor 6 [Source:MGI Symbol;Acc:MGI:1915246]	protein_coding	ENSMUSG00000016921	Upregulated
1334.18	-0.324719	0.0818613	-3.9667	7.28747e-05	0.00114159	Grm1	glutamate receptor, metabotropic 1 [Source:MGI Symbol;Acc:MGI:1351338]	protein_coding	ENSMUSG00000019828	Downregulated
1576.37	-0.329751	0.0831286	-3.96676	7.28565e-05	0.00114159	Cers6	ceramide synthase 6 [Source:MGI Symbol;Acc:MGI:2442564]	protein_coding	ENSMUSG00000027035	Downregulated
32.1752	-1.62206	0.409069	-3.96525	7.33199e-05	0.00114762	Cmklr1	chemokine-like receptor 1 [Source:MGI Symbol;Acc:MGI:109603]	protein_coding	ENSMUSG00000042190	Downregulated
141.114	-0.844701	0.213183	-3.96234	7.42201e-05	0.00116076	Gm43187	predicted gene 43187 [Source:MGI Symbol;Acc:MGI:5663324]	TEC	ENSMUSG00000105624	Downregulated
107.622	-0.888482	0.224394	-3.95947	7.5116e-05	0.00117382	Gm37437	predicted gene, 37437 [Source:MGI Symbol;Acc:MGI:5610665]	TEC	ENSMUSG00000102673	Downregulated
245439	0.282504	0.0713647	3.95859	7.53933e-05	0.00117719	mt-Co1	mitochondrially encoded cytochrome c oxidase I [Source:MGI Symbol;Acc:MGI:102504]	protein_coding	ENSMUSG00000064351	Upregulated
45.6477	-1.46164	0.369268	-3.95821	7.55142e-05	0.00117727	Cbln1	cerebellin 1 precursor protein [Source:MGI Symbol;Acc:MGI:88281]	protein_coding	ENSMUSG00000031654	Downregulated
7737.4	-0.24635	0.0622382	-3.95819	7.55214e-05	0.00117727	Syn2	synapsin II [Source:MGI Symbol;Acc:MGI:103020]	protein_coding	ENSMUSG00000009394	none
958.263	-0.353842	0.0894714	-3.9548	7.65981e-05	0.00119309	Sestd1	SEC14 and spectrin domains 1 [Source:MGI Symbol;Acc:MGI:1916262]	protein_coding	ENSMUSG00000042272	Downregulated
990.453	-0.342567	0.086641	-3.95387	7.68988e-05	0.0011968	Tmem181a	transmembrane protein 181A [Source:MGI Symbol;Acc:MGI:1924356]	protein_coding	ENSMUSG00000038141	Downregulated
1024.63	-0.450711	0.11401	-3.95326	7.70924e-05	0.00119884	Cux2	cut-like homeobox 2 [Source:MGI Symbol;Acc:MGI:107321]	protein_coding	ENSMUSG00000042589	Downregulated
1018.69	0.400422	0.101333	3.95155	7.76451e-05	0.00120646	Rorb	RAR-related orphan receptor beta [Source:MGI Symbol;Acc:MGI:1343464]	protein_coding	ENSMUSG00000036192	Upregulated
65.2994	1.20007	0.303719	3.95124	7.77461e-05	0.00120705	Pawr	PRKC, apoptosis, WT1, regulator [Source:MGI Symbol;Acc:MGI:2149961]	protein_coding	ENSMUSG00000035873	Upregulated
124.365	0.804978	0.203739	3.95102	7.782e-05	0.00120722	Map3k14	mitogen-activated protein kinase kinase kinase 14 [Source:MGI Symbol;Acc:MGI:1858204]	protein_coding	ENSMUSG00000020941	Upregulated
851.845	-0.383513	0.0970852	-3.95027	7.80626e-05	0.00121	Plxdc2	plexin domain containing 2 [Source:MGI Symbol;Acc:MGI:1914698]	protein_coding	ENSMUSG00000026748	Downregulated
528.894	-0.442744	0.112138	-3.94822	7.87329e-05	0.00121941	Map6d1	MAP6 domain containing 1 [Source:MGI Symbol;Acc:MGI:3607784]	protein_coding	ENSMUSG00000041205	Downregulated
89.8433	-0.982096	0.248786	-3.94755	7.89534e-05	0.00122183	Gm45201	predicted gene 45201 [Source:MGI Symbol;Acc:MGI:5753777]	TEC	ENSMUSG00000109031	Downregulated
2082.91	0.291434	0.0738381	3.94693	7.91608e-05	0.00122406	Tns3	tensin 3 [Source:MGI Symbol;Acc:MGI:2443012]	protein_coding	ENSMUSG00000020422	Upregulated
115.836	1.1633	0.294774	3.94641	7.93301e-05	0.00122569	Il15ra	interleukin 15 receptor, alpha chain [Source:MGI Symbol;Acc:MGI:104644]	protein_coding	ENSMUSG00000023206	Upregulated
19.3706	-2.11844	0.536965	-3.9452	7.97328e-05	0.00123092	Cass4	Cas scaffolding protein family member 4 [Source:MGI Symbol;Acc:MGI:2444482]	protein_coding	ENSMUSG00000074570	Downregulated
19.0002	2.55539	0.648002	3.94349	8.03041e-05	0.00123874	Batf	basic leucine zipper transcription factor, ATF-like [Source:MGI Symbol;Acc:MGI:1859147]	protein_coding	ENSMUSG00000034266	Upregulated
146.754	-0.778037	0.197419	-3.94104	8.11303e-05	0.00124947	Gm38029	predicted gene, 38029 [Source:MGI Symbol;Acc:MGI:5611257]	TEC	ENSMUSG00000103992	Downregulated
5176.18	-0.253858	0.0644126	-3.94112	8.11005e-05	0.00124947	Cadm3	cell adhesion molecule 3 [Source:MGI Symbol;Acc:MGI:2137858]	protein_coding	ENSMUSG00000005338	none
793.178	0.444133	0.112709	3.94053	8.13028e-05	0.00125112	Herpud1	homocysteine-inducible, endoplasmic reticulum stress-inducible, ubiquitin-like domain member 1 [Source:MGI Symbol;Acc:MGI:1927406]	protein_coding	ENSMUSG00000031770	Upregulated
1177.7	0.341556	0.0867092	3.9391	8.17888e-05	0.00125666	Phc2	polyhomeotic 2 [Source:MGI Symbol;Acc:MGI:1860454]	protein_coding	ENSMUSG00000028796	Upregulated
1368.25	0.321631	0.0816512	3.93908	8.17939e-05	0.00125666	Snx30	sorting nexin family member 30 [Source:MGI Symbol;Acc:MGI:2443882]	protein_coding	ENSMUSG00000028385	Upregulated
295.844	-0.616735	0.15664	-3.93727	8.24144e-05	0.00126518	Clmp	CXADR-like membrane protein [Source:MGI Symbol;Acc:MGI:1918816]	protein_coding	ENSMUSG00000032024	Downregulated
179.923	0.695966	0.176782	3.93686	8.25545e-05	0.00126632	Wdr46	WD repeat domain 46 [Source:MGI Symbol;Acc:MGI:1931871]	protein_coding	ENSMUSG00000024312	Upregulated
446.248	0.558984	0.142091	3.93399	8.35483e-05	0.00128054	Rnf2	ring finger protein 2 [Source:MGI Symbol;Acc:MGI:1101759]	protein_coding	ENSMUSG00000026484	Upregulated
212.404	0.632836	0.160938	3.93217	8.41829e-05	0.00128923	Ccnyl1	cyclin Y-like 1 [Source:MGI Symbol;Acc:MGI:2138614]	protein_coding	ENSMUSG00000070871	Upregulated
65.8301	-1.09463	0.278427	-3.93147	8.44284e-05	0.00129196	Gm43502	predicted gene 43502 [Source:MGI Symbol;Acc:MGI:5663639]	TEC	ENSMUSG00000106537	Downregulated
17.1864	2.50783	0.637977	3.93091	8.46266e-05	0.00129396	Lcn2	lipocalin 2 [Source:MGI Symbol;Acc:MGI:96757]	protein_coding	ENSMUSG00000026822	Upregulated
945.027	0.344286	0.0876054	3.92996	8.49585e-05	0.001298	Tatdn2	TatD DNase domain containing 2 [Source:MGI Symbol;Acc:MGI:3576210]	protein_coding	ENSMUSG00000056952	Upregulated
4104.63	0.238098	0.0606146	3.92806	8.56322e-05	0.00130725	Bcr	BCR activator of RhoGEF and GTPase [Source:MGI Symbol;Acc:MGI:88141]	protein_coding	ENSMUSG00000009681	none
185.044	-0.720268	0.183375	-3.92784	8.57107e-05	0.00130741	Gm48692	predicted gene, 48692 [Source:MGI Symbol;Acc:MGI:6098321]	TEC	ENSMUSG00000114153	Downregulated
3781.95	-0.274208	0.0698359	-3.92646	8.62051e-05	0.00131391	Tenm3	teneurin transmembrane protein 3 [Source:MGI Symbol;Acc:MGI:1345183]	protein_coding	ENSMUSG00000031561	Downregulated
5.79358	5.59383	1.42488	3.92582	8.64346e-05	0.00131636	Slc10a6	solute carrier family 10 (sodium/bile acid cotransporter family), member 6 [Source:MGI Symbol;Acc:MGI:1923000]	protein_coding	ENSMUSG00000029321	Upregulated
936.744	0.368026	0.0937537	3.92546	8.65648e-05	0.0013173	Erdr1	erythroid differentiation regulator 1 [Source:MGI Symbol;Acc:MGI:2384747]	lincRNA	ENSMUSG00000095562	Upregulated
51.9091	1.38215	0.352174	3.92461	8.68702e-05	0.0013209	Gm37277	predicted gene, 37277 [Source:MGI Symbol;Acc:MGI:5610505]	TEC	ENSMUSG00000103280	Upregulated
273.41	-0.558702	0.142369	-3.92432	8.69746e-05	0.00132144	Cep83os	centrosomal protein 83, opposite strand [Source:MGI Symbol;Acc:MGI:1914973]	bidirectional_promoter_lncRNA	ENSMUSG00000097164	Downregulated
95.9737	1.02688	0.261783	3.92265	8.75793e-05	0.00132957	Atp8b1	ATPase, class I, type 8B, member 1 [Source:MGI Symbol;Acc:MGI:1859665]	protein_coding	ENSMUSG00000039529	Upregulated
3016.04	-0.254628	0.0649284	-3.92167	8.79378e-05	0.00133396	Adam23	a disintegrin and metallopeptidase domain 23 [Source:MGI Symbol;Acc:MGI:1345162]	protein_coding	ENSMUSG00000025964	none
129.278	0.845483	0.215989	3.91447	9.06024e-05	0.00137329	Sap30	sin3 associated polypeptide [Source:MGI Symbol;Acc:MGI:1929129]	protein_coding	ENSMUSG00000031609	Upregulated
49.757	1.44286	0.368845	3.91184	9.15968e-05	0.00138726	Eva1b	eva-1 homolog B (C. elegans) [Source:MGI Symbol;Acc:MGI:1922063]	protein_coding	ENSMUSG00000050212	Upregulated
2915.66	0.276057	0.0705744	3.91157	9.16975e-05	0.00138769	Med13	mediator complex subunit 13 [Source:MGI Symbol;Acc:MGI:3029632]	protein_coding	ENSMUSG00000034297	Upregulated
551.461	0.488505	0.1249	3.91118	9.18448e-05	0.00138883	Spata13	spermatogenesis associated 13 [Source:MGI Symbol;Acc:MGI:104838]	protein_coding	ENSMUSG00000021990	Upregulated
76.9733	-1.03693	0.265143	-3.91083	9.19787e-05	0.00138976	Gm43658	predicted gene 43658 [Source:MGI Symbol;Acc:MGI:5663795]	TEC	ENSMUSG00000106815	Downregulated
483.571	-0.503906	0.128884	-3.90976	9.23862e-05	0.00139481	Plcxd2	phosphatidylinositol-specific phospholipase C, X domain containing 2 [Source:MGI Symbol;Acc:MGI:3647874]	protein_coding	ENSMUSG00000087141	Downregulated
10018.9	0.279905	0.0716032	3.90911	9.26364e-05	0.00139749	Aldoc	aldolase C, fructose-bisphosphate [Source:MGI Symbol;Acc:MGI:101863]	protein_coding	ENSMUSG00000017390	Upregulated
632.615	-0.501062	0.128189	-3.90877	9.27654e-05	0.00139834	Grin3a	glutamate receptor ionotropic, NMDA3A [Source:MGI Symbol;Acc:MGI:1933206]	protein_coding	ENSMUSG00000039579	Downregulated
1028.56	0.364122	0.0932365	3.90536	9.40865e-05	0.00141714	Elk4	ELK4, member of ETS oncogene family [Source:MGI Symbol;Acc:MGI:102853]	protein_coding	ENSMUSG00000026436	Upregulated
70.6039	1.09408	0.280319	3.90296	9.50222e-05	0.00143011	Cd74	CD74 antigen (invariant polypeptide of major histocompatibility complex, class II antigen-associated) [Source:MGI Symbol;Acc:MGI:96534]	protein_coding	ENSMUSG00000024610	Upregulated
910.373	-0.465153	0.119191	-3.90259	9.51675e-05	0.00143117	Adarb2	adenosine deaminase, RNA-specific, B2 [Source:MGI Symbol;Acc:MGI:2151118]	protein_coding	ENSMUSG00000052551	Downregulated
97.7568	-0.934528	0.239516	-3.90173	9.55074e-05	0.00143516	Gm42611	predicted gene 42611 [Source:MGI Symbol;Acc:MGI:5662748]	TEC	ENSMUSG00000105643	Downregulated
111.892	-0.93779	0.240436	-3.90037	9.60443e-05	0.00144209	Plcxd3	phosphatidylinositol-specific phospholipase C, X domain containing 3 [Source:MGI Symbol;Acc:MGI:2442605]	protein_coding	ENSMUSG00000049148	Downregulated
1475.9	-0.319228	0.0819207	-3.89679	9.74742e-05	0.00146242	Akap5	A kinase (PRKA) anchor protein 5 [Source:MGI Symbol;Acc:MGI:2685104]	protein_coding	ENSMUSG00000021057	Downregulated
953.974	0.396024	0.101729	3.89294	9.90387e-05	0.00148473	Arf4	ADP-ribosylation factor 4 [Source:MGI Symbol;Acc:MGI:99433]	protein_coding	ENSMUSG00000021877	Upregulated
2497.82	-0.298141	0.0765898	-3.89269	9.91383e-05	0.00148506	Zfp445	zinc finger protein 445 [Source:MGI Symbol;Acc:MGI:2143340]	protein_coding	ENSMUSG00000047036	Downregulated
60.5166	-1.18528	0.304538	-3.89208	9.93905e-05	0.00148768	Lrrc3	leucine rich repeat containing 3 [Source:MGI Symbol;Acc:MGI:2447899]	protein_coding	ENSMUSG00000051652	Downregulated
23.8228	6.75257	1.7358	3.89018	0.00010017	0.00149818	Ifnb1	interferon beta 1, fibroblast [Source:MGI Symbol;Acc:MGI:107657]	protein_coding	ENSMUSG00000048806	Upregulated
212.026	-0.634287	0.163185	-3.88691	0.000101527	0.00151729	5330431K02Rik	RIKEN cDNA 5330431K02 gene [Source:MGI Symbol;Acc:MGI:1915439]	TEC	ENSMUSG00000114282	Downregulated
32.5136	-1.70259	0.438057	-3.88669	0.000101619	0.0015173	Gcnt1	glucosaminyl (N-acetyl) transferase 1, core 2 [Source:MGI Symbol;Acc:MGI:95676]	protein_coding	ENSMUSG00000038843	Downregulated
193.279	0.641607	0.165085	3.88653	0.000101686	0.0015173	Fzd7	frizzled class receptor 7 [Source:MGI Symbol;Acc:MGI:108570]	protein_coding	ENSMUSG00000041075	Upregulated
1607.01	-0.376874	0.0970627	-3.88279	0.000103267	0.00153968	Satb1	special AT-rich sequence binding protein 1 [Source:MGI Symbol;Acc:MGI:105084]	protein_coding	ENSMUSG00000023927	Downregulated
1215.65	0.459474	0.118381	3.88131	0.000103894	0.00154784	Slc2a1	solute carrier family 2 (facilitated glucose transporter), member 1 [Source:MGI Symbol;Acc:MGI:95755]	protein_coding	ENSMUSG00000028645	Upregulated
3724.57	0.30773	0.0792928	3.88093	0.000104056	0.00154905	Arc	activity regulated cytoskeletal-associated protein [Source:MGI Symbol;Acc:MGI:88067]	protein_coding	ENSMUSG00000022602	Upregulated
192.855	0.653287	0.16836	3.8803	0.000104326	0.00155186	Scpep1	serine carboxypeptidase 1 [Source:MGI Symbol;Acc:MGI:1921867]	protein_coding	ENSMUSG00000000278	Upregulated
3012.5	0.249392	0.0643188	3.87744	0.000105563	0.00156904	Kif1c	kinesin family member 1C [Source:MGI Symbol;Acc:MGI:1098260]	protein_coding	ENSMUSG00000020821	none
179.948	0.668808	0.172605	3.87479	0.000106717	0.00158497	Erap1	endoplasmic reticulum aminopeptidase 1 [Source:MGI Symbol;Acc:MGI:1933403]	protein_coding	ENSMUSG00000021583	Upregulated
604.593	-0.446719	0.1153	-3.8744	0.000106886	0.00158624	Zbtb37	zinc finger and BTB domain containing 37 [Source:MGI Symbol;Acc:MGI:2444467]	protein_coding	ENSMUSG00000043467	Downregulated
1781.09	-0.340908	0.0880034	-3.8738	0.00010715	0.00158894	Ogfrl1	opioid growth factor receptor-like 1 [Source:MGI Symbol;Acc:MGI:1917405]	protein_coding	ENSMUSG00000026158	Downregulated
15241.5	-0.296379	0.0765265	-3.8729	0.00010755	0.00159363	Cacna1e	calcium channel, voltage-dependent, R type, alpha 1E subunit [Source:MGI Symbol;Acc:MGI:106217]	protein_coding	ENSMUSG00000004110	Downregulated
451.547	0.57974	0.149722	3.8721	0.000107901	0.00159761	Resf1	retroelement silencing factor 1 [Source:MGI Symbol;Acc:MGI:1914496]	protein_coding	ENSMUSG00000032712	Upregulated
684.302	0.406763	0.105174	3.86753	0.000109941	0.00162655	Mbd2	methyl-CpG binding domain protein 2 [Source:MGI Symbol;Acc:MGI:1333813]	protein_coding	ENSMUSG00000024513	Upregulated
3632.48	0.275011	0.0711231	3.86669	0.000110321	0.00163091	Jun	jun proto-oncogene [Source:MGI Symbol;Acc:MGI:96646]	protein_coding	ENSMUSG00000052684	Upregulated
125.504	-0.890075	0.230223	-3.86614	0.000110573	0.00163094	Gm37211	predicted gene, 37211 [Source:MGI Symbol;Acc:MGI:5610439]	TEC	ENSMUSG00000104027	Downregulated
1559.15	-0.304154	0.0786714	-3.86613	0.000110578	0.00163094	Gnal	guanine nucleotide binding protein, alpha stimulating, olfactory type [Source:MGI Symbol;Acc:MGI:95774]	protein_coding	ENSMUSG00000024524	Downregulated
2825.19	-0.269169	0.0696158	-3.86649	0.000110411	0.00163094	Atp6v0e2	ATPase, H+ transporting, lysosomal V0 subunit E2 [Source:MGI Symbol;Acc:MGI:1923502]	protein_coding	ENSMUSG00000039347	Downregulated
3427.68	-0.246012	0.063642	-3.86555	0.000110838	0.00163352	Sorbs2	sorbin and SH3 domain containing 2 [Source:MGI Symbol;Acc:MGI:1924574]	protein_coding	ENSMUSG00000031626	none
461.545	0.442337	0.114497	3.86329	0.000111869	0.00164703	Fbxo7	F-box protein 7 [Source:MGI Symbol;Acc:MGI:1917004]	protein_coding	ENSMUSG00000001786	Upregulated
3264.9	0.372566	0.0964438	3.86303	0.000111989	0.00164703	Ptma	prothymosin alpha [Source:MGI Symbol;Acc:MGI:97803]	protein_coding	ENSMUSG00000026238	Upregulated
4119.46	-0.269159	0.0696765	-3.86298	0.000112012	0.00164703	Nfib	nuclear factor I/B [Source:MGI Symbol;Acc:MGI:103188]	protein_coding	ENSMUSG00000008575	Downregulated
22.92	2.19573	0.568898	3.85962	0.000113565	0.00166858	Hmga1b	high mobility group AT-hook 1B [Source:MGI Symbol;Acc:MGI:96161]	protein_coding	ENSMUSG00000078249	Upregulated
16.0572	2.43176	0.630097	3.85935	0.000113689	0.00166913	Il15	interleukin 15 [Source:MGI Symbol;Acc:MGI:103014]	protein_coding	ENSMUSG00000031712	Upregulated
219.06	0.761466	0.197325	3.85895	0.000113877	0.0016706	Ddit4l	DNA-damage-inducible transcript 4-like [Source:MGI Symbol;Acc:MGI:1920534]	protein_coding	ENSMUSG00000046818	Upregulated
2810.04	0.278445	0.0721664	3.85837	0.000114145	0.00167325	Hnrnpa1	heterogeneous nuclear ribonucleoprotein A1 [Source:MGI Symbol;Acc:MGI:104820]	protein_coding	ENSMUSG00000046434	Upregulated
137.387	0.772969	0.200361	3.85788	0.000114373	0.00167532	1110038B12Rik	RIKEN cDNA 1110038B12 gene [Source:MGI Symbol;Acc:MGI:1916013]	processed_transcript	ENSMUSG00000092203	Upregulated
16.551	2.29873	0.596081	3.8564	0.000115071	0.00168425	Ly9	lymphocyte antigen 9 [Source:MGI Symbol;Acc:MGI:96885]	protein_coding	ENSMUSG00000004707	Upregulated
54.2793	-1.2364	0.320663	-3.85575	0.000115375	0.00168741	Gm43876	predicted gene, 43876 [Source:MGI Symbol;Acc:MGI:5690268]	TEC	ENSMUSG00000108055	Downregulated
10.1833	3.69758	0.959374	3.85416	0.000116126	0.00169711	Gdnf	glial cell line derived neurotrophic factor [Source:MGI Symbol;Acc:MGI:107430]	protein_coding	ENSMUSG00000022144	Upregulated
182.347	-0.724681	0.188047	-3.85373	0.000116333	0.00169884	Exph5	exophilin 5 [Source:MGI Symbol;Acc:MGI:2443248]	protein_coding	ENSMUSG00000034584	Downregulated
448.772	-0.443296	0.11506	-3.85275	0.000116799	0.00170434	Kcnv1	potassium channel, subfamily V, member 1 [Source:MGI Symbol;Acc:MGI:1914748]	protein_coding	ENSMUSG00000022342	Downregulated
155.175	0.740553	0.19229	3.85123	0.000117527	0.00171366	Smtn	smoothelin [Source:MGI Symbol;Acc:MGI:1354727]	protein_coding	ENSMUSG00000020439	Upregulated
635.988	0.395634	0.102769	3.84973	0.000118247	0.00172285	Kansl2	KAT8 regulatory NSL complex subunit 2 [Source:MGI Symbol;Acc:MGI:1916862]	protein_coding	ENSMUSG00000022992	Upregulated
1218.52	0.374913	0.0974218	3.84835	0.000118917	0.00173129	Rps18	ribosomal protein S18 [Source:MGI Symbol;Acc:MGI:98146]	protein_coding	ENSMUSG00000008668	Upregulated
62.1468	-1.20345	0.312792	-3.84743	0.000119364	0.00173648	Gm37522	predicted gene, 37522 [Source:MGI Symbol;Acc:MGI:5610750]	TEC	ENSMUSG00000103783	Downregulated
7429.2	-0.279049	0.0725382	-3.84692	0.00011961	0.00173875	Slc6a17	solute carrier family 6 (neurotransmitter transporter), member 17 [Source:MGI Symbol;Acc:MGI:2442535]	protein_coding	ENSMUSG00000027894	Downregulated
745.343	0.360654	0.0937585	3.84662	0.000119757	0.00173956	Paf1	Paf1, RNA polymerase II complex component [Source:MGI Symbol;Acc:MGI:1923988]	protein_coding	ENSMUSG00000003437	Upregulated
82.0634	-1.1434	0.297333	-3.84551	0.0001203	0.00174613	Gm44708	predicted gene 44708 [Source:MGI Symbol;Acc:MGI:5753284]	TEC	ENSMUSG00000108597	Downregulated
173.535	-0.831083	0.216354	-3.84131	0.000122379	0.00177361	Gm43789	predicted gene 43789 [Source:MGI Symbol;Acc:MGI:5663926]	TEC	ENSMUSG00000105947	Downregulated
1162.27	0.308777	0.0803804	3.84144	0.000122313	0.00177361	Stau1	staufen double-stranded RNA binding protein 1 [Source:MGI Symbol;Acc:MGI:1338864]	protein_coding	ENSMUSG00000039536	Upregulated
876.807	0.41313	0.107606	3.83927	0.000123401	0.00178708	Ino80	INO80 complex subunit [Source:MGI Symbol;Acc:MGI:1915392]	protein_coding	ENSMUSG00000034154	Upregulated
1240.33	0.30598	0.0797124	3.83855	0.000123764	0.00179099	Nxf1	nuclear RNA export factor 1 [Source:MGI Symbol;Acc:MGI:1858330]	protein_coding	ENSMUSG00000010097	Upregulated
312.196	0.510177	0.132943	3.83757	0.00012426	0.00179681	Pax6	paired box 6 [Source:MGI Symbol;Acc:MGI:97490]	protein_coding	ENSMUSG00000027168	Upregulated
3188.11	0.262871	0.0685474	3.83488	0.000125627	0.00181521	Eif3a	eukaryotic translation initiation factor 3, subunit A [Source:MGI Symbol;Acc:MGI:95301]	protein_coding	ENSMUSG00000024991	Upregulated
673.899	0.418663	0.109191	3.83423	0.000125959	0.00181863	Zfp131	zinc finger protein 131 [Source:MGI Symbol;Acc:MGI:1919715]	protein_coding	ENSMUSG00000094870	Upregulated
3493.27	-0.246273	0.0642777	-3.83139	0.000127422	0.00183837	Nlgn3	neuroligin 3 [Source:MGI Symbol;Acc:MGI:2444609]	protein_coding	ENSMUSG00000031302	none
820.839	-0.506287	0.132297	-3.8269	0.000129766	0.00186937	Grm2	glutamate receptor, metabotropic 2 [Source:MGI Symbol;Acc:MGI:1351339]	protein_coding	ENSMUSG00000023192	Downregulated
1511.01	0.291785	0.0762451	3.82693	0.00012975	0.00186937	Pogk	pogo transposable element with KRAB domain [Source:MGI Symbol;Acc:MGI:1918842]	protein_coding	ENSMUSG00000040596	Upregulated
166.828	-0.8309	0.217183	-3.8258	0.000130346	0.00187378	Gm37529	predicted gene, 37529 [Source:MGI Symbol;Acc:MGI:5610757]	sense_intronic	ENSMUSG00000103693	Downregulated
768.582	0.403992	0.105597	3.82579	0.000130355	0.00187378	Ldlr	low density lipoprotein receptor [Source:MGI Symbol;Acc:MGI:96765]	protein_coding	ENSMUSG00000032193	Upregulated
862.842	0.346774	0.0906416	3.82577	0.000130365	0.00187378	Adam9	a disintegrin and metallopeptidase domain 9 (meltrin gamma) [Source:MGI Symbol;Acc:MGI:105376]	protein_coding	ENSMUSG00000031555	Upregulated
11.4486	3.16615	0.827866	3.82447	0.000131052	0.00188224	Timp1	tissue inhibitor of metalloproteinase 1 [Source:MGI Symbol;Acc:MGI:98752]	protein_coding	ENSMUSG00000001131	Upregulated
1028.36	0.387177	0.10128	3.82285	0.00013192	0.00189329	Rpl18	ribosomal protein L18 [Source:MGI Symbol;Acc:MGI:98003]	protein_coding	ENSMUSG00000059070	Upregulated
2772.64	-0.38892	0.101769	-3.82159	0.000132595	0.00190156	Shisa6	shisa family member 6 [Source:MGI Symbol;Acc:MGI:2685725]	protein_coding	ENSMUSG00000053930	Downregulated
36.025	1.54621	0.405086	3.81699	0.000135091	0.0019359	S100a11	S100 calcium binding protein A11 [Source:MGI Symbol;Acc:MGI:1338798]	protein_coding	ENSMUSG00000027907	Upregulated
3413.66	0.274157	0.0718655	3.81486	0.00013626	0.00195119	Sfxn5	sideroflexin 5 [Source:MGI Symbol;Acc:MGI:2137681]	protein_coding	ENSMUSG00000033720	Upregulated
14.7769	2.60186	0.682664	3.81134	0.000138218	0.00197775	Gm41496	predicted gene, 41496 [Source:MGI Symbol;Acc:MGI:5624381]	lincRNA	ENSMUSG00000116747	Upregulated
1346.13	0.299128	0.0784927	3.81091	0.000138458	0.00197972	Dusp7	dual specificity phosphatase 7 [Source:MGI Symbol;Acc:MGI:2387100]	protein_coding	ENSMUSG00000053716	Upregulated
12643.9	-0.309246	0.081198	-3.80854	0.00013979	0.00199727	Zbtb20	zinc finger and BTB domain containing 20 [Source:MGI Symbol;Acc:MGI:1929213]	protein_coding	ENSMUSG00000022708	Downregulated
165.355	-0.777383	0.204212	-3.80675	0.000140803	0.00201025	Gm45222	predicted gene 45222 [Source:MGI Symbol;Acc:MGI:5753798]	TEC	ENSMUSG00000109498	Downregulated
141.693	-0.790765	0.207748	-3.80637	0.000141021	0.00201186	Gm42979	predicted gene 42979 [Source:MGI Symbol;Acc:MGI:5663116]	TEC	ENSMUSG00000104814	Downregulated
225.123	0.662449	0.174061	3.80585	0.000141321	0.00201464	H2-T22	histocompatibility 2, T region locus 22 [Source:MGI Symbol;Acc:MGI:95956]	protein_coding	ENSMUSG00000056116	Upregulated
18.6426	2.25133	0.591601	3.80548	0.000141531	0.00201614	Phf11d	PHD finger protein 11D [Source:MGI Symbol;Acc:MGI:1277133]	protein_coding	ENSMUSG00000068245	Upregulated
56.592	-1.21273	0.318723	-3.80496	0.000141826	0.00201883	Gm45297	predicted gene 45297 [Source:MGI Symbol;Acc:MGI:5791133]	TEC	ENSMUSG00000109775	Downregulated
173.752	3.48416	0.915788	3.80455	0.00014206	0.00202066	Gbp4	guanylate binding protein 4 [Source:MGI Symbol;Acc:MGI:97072]	protein_coding	ENSMUSG00000079363	Upregulated
26.5831	-1.87274	0.492427	-3.80309	0.000142903	0.00203115	Hspa12b	heat shock protein 12B [Source:MGI Symbol;Acc:MGI:1919880]	protein_coding	ENSMUSG00000074793	Downregulated
1047.88	0.316747	0.0833066	3.80218	0.000143427	0.00203709	Rrbp1	ribosome binding protein 1 [Source:MGI Symbol;Acc:MGI:1932395]	protein_coding	ENSMUSG00000027422	Upregulated
16.4262	-2.541	0.668687	-3.79998	0.000144709	0.00205377	Egflam	EGF-like, fibronectin type III and laminin G domains [Source:MGI Symbol;Acc:MGI:2146149]	protein_coding	ENSMUSG00000042961	Downregulated
126.219	-0.968577	0.255144	-3.7962	0.000146934	0.0020838	Gm47494	predicted gene, 47494 [Source:MGI Symbol;Acc:MGI:6096476]	TEC	ENSMUSG00000113269	Downregulated
1855.51	0.32408	0.0854022	3.79475	0.000147792	0.00209443	Mcl1	myeloid cell leukemia sequence 1 [Source:MGI Symbol;Acc:MGI:101769]	protein_coding	ENSMUSG00000038612	Upregulated
64.4112	-1.17429	0.309539	-3.79366	0.000148445	0.00210058	Gm42996	predicted gene 42996 [Source:MGI Symbol;Acc:MGI:5663133]	TEC	ENSMUSG00000106045	Downregulated
1616.71	-0.282144	0.0743711	-3.79373	0.000148402	0.00210058	Alg2	asparagine-linked glycosylation 2 (alpha-1,3-mannosyltransferase) [Source:MGI Symbol;Acc:MGI:1914731]	protein_coding	ENSMUSG00000039740	Downregulated
871.648	0.349931	0.092251	3.79325	0.000148686	0.00210244	Pak2	p21 (RAC1) activated kinase 2 [Source:MGI Symbol;Acc:MGI:1339984]	protein_coding	ENSMUSG00000022781	Upregulated
543.934	0.565389	0.149181	3.78997	0.000150667	0.00212888	Slc4a2	solute carrier family 4 (anion exchanger), member 2 [Source:MGI Symbol;Acc:MGI:109351]	protein_coding	ENSMUSG00000028962	Upregulated
90.8891	-0.995395	0.26266	-3.78967	0.000150847	0.00212985	Gm43858	predicted gene 43858 [Source:MGI Symbol;Acc:MGI:5663995]	TEC	ENSMUSG00000104546	Downregulated
208.606	-0.650044	0.171561	-3.789	0.000151255	0.00213404	Gm43843	predicted gene 43843 [Source:MGI Symbol;Acc:MGI:5663980]	TEC	ENSMUSG00000106944	Downregulated
2215.36	0.304127	0.0802879	3.78796	0.00015189	0.00214142	Rpl18a	ribosomal protein L18A [Source:MGI Symbol;Acc:MGI:1924058]	protein_coding	ENSMUSG00000045128	Upregulated
118.285	0.794839	0.209873	3.78723	0.000152334	0.0021461	Ppp1r13l	protein phosphatase 1, regulatory subunit 13 like [Source:MGI Symbol;Acc:MGI:3525053]	protein_coding	ENSMUSG00000040734	Upregulated
1561.58	-0.316641	0.0836649	-3.78464	0.000153933	0.00216705	Ncam2	neural cell adhesion molecule 2 [Source:MGI Symbol;Acc:MGI:97282]	protein_coding	ENSMUSG00000022762	Downregulated
2193.78	-0.256063	0.0677242	-3.78097	0.00015622	0.00219762	Enpp5	ectonucleotide pyrophosphatase/phosphodiesterase 5 [Source:MGI Symbol;Acc:MGI:1933830]	protein_coding	ENSMUSG00000023960	none
1566.08	-0.281689	0.0745333	-3.77937	0.000157226	0.00221015	Wscd1	WSC domain containing 1 [Source:MGI Symbol;Acc:MGI:2448493]	protein_coding	ENSMUSG00000020811	Downregulated
58.1901	-1.1876	0.314348	-3.77798	0.000158108	0.00222093	Gm37891	predicted gene, 37891 [Source:MGI Symbol;Acc:MGI:5611119]	TEC	ENSMUSG00000104271	Downregulated
1719.64	-0.267879	0.0709177	-3.77732	0.000158528	0.00222519	Helz	helicase with zinc finger domain [Source:MGI Symbol;Acc:MGI:1925705]	protein_coding	ENSMUSG00000020721	Downregulated
127.961	-0.825694	0.218726	-3.77502	0.000159993	0.00224411	Gm37673	predicted gene, 37673 [Source:MGI Symbol;Acc:MGI:5610901]	TEC	ENSMUSG00000102623	Downregulated
11055.7	-0.205904	0.0545589	-3.77397	0.00016067	0.00225197	Nrxn1	neurexin I [Source:MGI Symbol;Acc:MGI:1096391]	protein_coding	ENSMUSG00000024109	none
696.311	0.389599	0.103288	3.77196	0.000161969	0.00226852	Plekhm1	pleckstrin homology domain containing, family M (with RUN domain) member 1 [Source:MGI Symbol;Acc:MGI:2443207]	protein_coding	ENSMUSG00000034247	Upregulated
5604.9	-0.21928	0.0581736	-3.76942	0.000163629	0.00229009	Nsg2	neuron specific gene family member 2 [Source:MGI Symbol;Acc:MGI:1202070]	protein_coding	ENSMUSG00000020297	none
81.8525	-1.09027	0.289302	-3.76862	0.000164154	0.00229576	Gm48063	predicted gene, 48063 [Source:MGI Symbol;Acc:MGI:6097389]	TEC	ENSMUSG00000113020	Downregulated
465.169	0.514574	0.136554	3.76827	0.000164381	0.00229726	Gcnt2	glucosaminyl (N-acetyl) transferase 2, I-branching enzyme [Source:MGI Symbol;Acc:MGI:1100870]	protein_coding	ENSMUSG00000021360	Upregulated
3817.75	-0.27838	0.0739248	-3.76572	0.00016607	0.00231918	Ogt	O-linked N-acetylglucosamine (GlcNAc) transferase (UDP-N-acetylglucosamine:polypeptide-N-acetylglucosaminyl transferase) [Source:MGI Symbol;Acc:MGI:1339639]	protein_coding	ENSMUSG00000034160	Downregulated
1431.15	0.337649	0.089704	3.76403	0.000167195	0.00233319	Tab2	TGF-beta activated kinase 1/MAP3K7 binding protein 2 [Source:MGI Symbol;Acc:MGI:1915902]	protein_coding	ENSMUSG00000015755	Upregulated
112.215	-0.875395	0.232597	-3.76357	0.000167505	0.00233581	A230081H15Rik	Riken cDNA A230081H15 gene [Source:MGI Symbol;Acc:MGI:4437789]	TEC	ENSMUSG00000112367	Downregulated
133.122	0.738533	0.196326	3.76176	0.000168719	0.00234762	E2f5	E2F transcription factor 5 [Source:MGI Symbol;Acc:MGI:105091]	protein_coding	ENSMUSG00000027552	Upregulated
869.062	-0.453907	0.120655	-3.76201	0.000168556	0.00234762	Col25a1	collagen, type XXV, alpha 1 [Source:MGI Symbol;Acc:MGI:1924268]	protein_coding	ENSMUSG00000058897	Downregulated
1021.58	0.337372	0.0896815	3.76189	0.000168632	0.00234762	Elf2	E74-like factor 2 [Source:MGI Symbol;Acc:MGI:1916507]	protein_coding	ENSMUSG00000037174	Upregulated
37.6438	-1.40741	0.374379	-3.75931	0.000170382	0.00236732	Gm9911	predicted gene 9911 [Source:MGI Symbol;Acc:MGI:3708772]	TEC	ENSMUSG00000109874	Downregulated
1015.88	-0.417519	0.111058	-3.75946	0.000170284	0.00236732	Lrrtm4	leucine rich repeat transmembrane neuronal 4 [Source:MGI Symbol;Acc:MGI:2389180]	protein_coding	ENSMUSG00000052581	Downregulated
1051.21	0.311755	0.0829671	3.75757	0.000171572	0.00238213	Sec61a1	Sec61 alpha 1 subunit (S. cerevisiae) [Source:MGI Symbol;Acc:MGI:1858417]	protein_coding	ENSMUSG00000030082	Upregulated
39.5408	1.56169	0.415893	3.75502	0.000173326	0.00240474	Efhc1	EF-hand domain (C-terminal) containing 1 [Source:MGI Symbol;Acc:MGI:1919127]	protein_coding	ENSMUSG00000041809	Upregulated
2758.63	-0.272365	0.0725376	-3.75481	0.000173475	0.00240507	Ildr2	immunoglobulin-like domain containing receptor 2 [Source:MGI Symbol;Acc:MGI:1196370]	protein_coding	ENSMUSG00000040612	Downregulated
1416.77	0.345683	0.0921187	3.75258	0.000175021	0.00242474	Dio2	deiodinase, iodothyronine, type II [Source:MGI Symbol;Acc:MGI:1338833]	protein_coding	ENSMUSG00000007682	Upregulated
6262.01	-0.29132	0.077664	-3.75103	0.00017611	0.00243807	Sv2b	synaptic vesicle glycoprotein 2 b [Source:MGI Symbol;Acc:MGI:1927338]	protein_coding	ENSMUSG00000053025	Downregulated
1899.59	0.286549	0.0764032	3.75048	0.000176497	0.00244167	Serpine2	serine (or cysteine) peptidase inhibitor, clade E, member 2 [Source:MGI Symbol;Acc:MGI:101780]	protein_coding	ENSMUSG00000026249	Upregulated
151.533	0.744017	0.198411	3.74987	0.000176923	0.0024458	Cd68	CD68 antigen [Source:MGI Symbol;Acc:MGI:88342]	protein_coding	ENSMUSG00000018774	Upregulated
1179.52	0.405605	0.108312	3.74478	0.000180551	0.00249416	Lamp2	lysosomal-associated membrane protein 2 [Source:MGI Symbol;Acc:MGI:96748]	protein_coding	ENSMUSG00000016534	Upregulated
447.292	0.436337	0.11654	3.74411	0.000181033	0.00249902	Tmem43	transmembrane protein 43 [Source:MGI Symbol;Acc:MGI:1921372]	protein_coding	ENSMUSG00000030095	Upregulated
124.614	-0.837181	0.223651	-3.74324	0.00018166	0.00250586	Gm44541	predicted gene 44541 [Source:MGI Symbol;Acc:MGI:5753117]	TEC	ENSMUSG00000109286	Downregulated
32.9571	1.74304	0.465729	3.74261	0.000182117	0.00250915	Sdc1	syndecan 1 [Source:MGI Symbol;Acc:MGI:1349162]	protein_coding	ENSMUSG00000020592	Upregulated
118.386	0.812498	0.217097	3.74255	0.00018216	0.00250915	Mob3c	MOB kinase activator 3C [Source:MGI Symbol;Acc:MGI:2140623]	protein_coding	ENSMUSG00000028709	Upregulated
783.747	0.385106	0.102926	3.74158	0.000182868	0.00251528	Sytl2	synaptotagmin-like 2 [Source:MGI Symbol;Acc:MGI:1933366]	protein_coding	ENSMUSG00000030616	Upregulated
976.127	-0.454722	0.121531	-3.74163	0.000182831	0.00251528	Synpr	synaptoporin [Source:MGI Symbol;Acc:MGI:1919253]	protein_coding	ENSMUSG00000056296	Downregulated
101.774	1.12735	0.301495	3.73919	0.000184616	0.00253751	Rhoj	ras homolog family member J [Source:MGI Symbol;Acc:MGI:1931551]	protein_coding	ENSMUSG00000046768	Upregulated
129.103	0.796012	0.212898	3.73894	0.000184797	0.00253819	Tgif1	TGFB-induced factor homeobox 1 [Source:MGI Symbol;Acc:MGI:1194497]	protein_coding	ENSMUSG00000047407	Upregulated
1911.32	-0.321153	0.085946	-3.73669	0.000186459	0.00255917	Smim13	small integral membrane protein 13 [Source:MGI Symbol;Acc:MGI:2652854]	protein_coding	ENSMUSG00000091264	Downregulated
419.338	0.44962	0.120354	3.73582	0.000187102	0.00256615	Sdad1	SDA1 domain containing 1 [Source:MGI Symbol;Acc:MGI:2140779]	protein_coding	ENSMUSG00000029415	Upregulated
5.99547	5.13575	1.37498	3.73514	0.00018761	0.00257129	Tnip3	TNFAIP3 interacting protein 3 [Source:MGI Symbol;Acc:MGI:3041165]	protein_coding	ENSMUSG00000044162	Upregulated
679.787	0.396944	0.10628	3.73488	0.000187802	0.00257208	Spty2d1	SPT2 chromatin protein domain containing 1 [Source:MGI Symbol;Acc:MGI:2142062]	protein_coding	ENSMUSG00000049516	Upregulated
7443.93	-0.210019	0.0562763	-3.73192	0.000190026	0.00260069	Dlg2	discs large MAGUK scaffold protein 2 [Source:MGI Symbol;Acc:MGI:1344351]	protein_coding	ENSMUSG00000052572	none
2231.3	0.31276	0.0838168	3.73147	0.000190369	0.00260351	Rpl7	ribosomal protein L7 [Source:MGI Symbol;Acc:MGI:98073]	protein_coding	ENSMUSG00000043716	Upregulated
2328.82	-0.356962	0.0956956	-3.73018	0.000191341	0.00261495	Timp2	tissue inhibitor of metalloproteinase 2 [Source:MGI Symbol;Acc:MGI:98753]	protein_coding	ENSMUSG00000017466	Downregulated
86.9038	0.957457	0.256792	3.72854	0.000192596	0.00262835	Asap3	ArfGAP with SH3 domain, ankyrin repeat and PH domain 3 [Source:MGI Symbol;Acc:MGI:2684986]	protein_coding	ENSMUSG00000036995	Upregulated
535.531	-0.435689	0.116851	-3.72858	0.000192559	0.00262835	Grn	granulin [Source:MGI Symbol;Acc:MGI:95832]	protein_coding	ENSMUSG00000034708	Downregulated
2485.48	0.248578	0.0666726	3.72833	0.00019275	0.00262858	Acin1	apoptotic chromatin condensation inducer 1 [Source:MGI Symbol;Acc:MGI:1891824]	protein_coding	ENSMUSG00000022185	none
375.562	-0.569219	0.152755	-3.72636	0.000194264	0.00264735	Gm47493	predicted gene, 47493 [Source:MGI Symbol;Acc:MGI:6096474]	TEC	ENSMUSG00000112947	Downregulated
112.609	0.795063	0.213431	3.72516	0.00019519	0.00265717	Pygl	liver glycogen phosphorylase [Source:MGI Symbol;Acc:MGI:97829]	protein_coding	ENSMUSG00000021069	Upregulated
407.653	0.459727	0.123414	3.72507	0.000195262	0.00265717	Jmjd6	jumonji domain containing 6 [Source:MGI Symbol;Acc:MGI:1858910]	protein_coding	ENSMUSG00000056962	Upregulated
1138.14	0.369648	0.0992576	3.72413	0.000195993	0.00266523	Rps27	ribosomal protein S27 [Source:MGI Symbol;Acc:MGI:1888676]	protein_coding	ENSMUSG00000090733	Upregulated
113.08	0.803983	0.215992	3.72228	0.000197431	0.00268288	Ubtd1	ubiquitin domain containing 1 [Source:MGI Symbol;Acc:MGI:2385092]	protein_coding	ENSMUSG00000025171	Upregulated
1393.45	-0.293204	0.078904	-3.71596	0.00020243	0.00274887	Dnal1	dynein, axonemal, light chain 1 [Source:MGI Symbol;Acc:MGI:1921462]	protein_coding	ENSMUSG00000042523	Downregulated
550.302	-0.457059	0.123026	-3.71514	0.000203092	0.0027559	Adcy8	adenylate cyclase 8 [Source:MGI Symbol;Acc:MGI:1341110]	protein_coding	ENSMUSG00000022376	Downregulated
120.11	-0.869712	0.23412	-3.71481	0.000203359	0.00275757	Gm47801	predicted gene, 47801 [Source:MGI Symbol;Acc:MGI:6096979]	TEC	ENSMUSG00000112036	Downregulated
2679.3	0.314684	0.084743	3.71339	0.000204499	0.00277107	Rpl8	ribosomal protein L8 [Source:MGI Symbol;Acc:MGI:1350927]	protein_coding	ENSMUSG00000003970	Upregulated
720.162	0.364551	0.0982147	3.71177	0.000205813	0.0027869	Acvr1	activin A receptor, type 1 [Source:MGI Symbol;Acc:MGI:87911]	protein_coding	ENSMUSG00000026836	Upregulated
744.537	0.400895	0.108149	3.70688	0.000209827	0.00283926	Marchf5	membrane associated ring-CH-type finger 5 [Source:MGI Symbol;Acc:MGI:1915207]	protein_coding	ENSMUSG00000023307	Upregulated
100.092	1.02469	0.27646	3.70649	0.000210155	0.00284052	Il13ra1	interleukin 13 receptor, alpha 1 [Source:MGI Symbol;Acc:MGI:105052]	protein_coding	ENSMUSG00000017057	Upregulated
1379.79	0.326806	0.0881732	3.70641	0.000210217	0.00284052	Mapre1	microtubule-associated protein, RP/EB family, member 1 [Source:MGI Symbol;Acc:MGI:891995]	protein_coding	ENSMUSG00000027479	Upregulated
2674.9	-0.270231	0.0729288	-3.7054	0.000211057	0.00284987	Mmp17	matrix metallopeptidase 17 [Source:MGI Symbol;Acc:MGI:1346076]	protein_coding	ENSMUSG00000029436	Downregulated
1741.86	-0.299565	0.0809042	-3.70271	0.000213308	0.00287823	Epm2aip1	EPM2A (laforin) interacting protein 1 [Source:MGI Symbol;Acc:MGI:1925031]	protein_coding	ENSMUSG00000046785	Downregulated
81.9605	0.971651	0.262435	3.70244	0.000213534	0.00287925	H2-Q7	histocompatibility 2, Q region locus 7 [Source:MGI Symbol;Acc:MGI:95936]	protein_coding	ENSMUSG00000060550	Upregulated
256.455	0.608027	0.164316	3.70035	0.000215301	0.00290104	Mfsd2a	major facilitator superfamily domain containing 2A [Source:MGI Symbol;Acc:MGI:1923824]	protein_coding	ENSMUSG00000028655	Upregulated
10049.4	-0.224762	0.0607448	-3.7001	0.000215518	0.00290192	Rab6b	RAB6B, member RAS oncogene family [Source:MGI Symbol;Acc:MGI:107283]	protein_coding	ENSMUSG00000032549	none
13133.8	-0.306944	0.0829835	-3.69885	0.000216576	0.00291412	Gria2	glutamate receptor, ionotropic, AMPA2 (alpha 2) [Source:MGI Symbol;Acc:MGI:95809]	protein_coding	ENSMUSG00000033981	Downregulated
54.2099	-1.32107	0.357186	-3.69854	0.000216841	0.00291564	Gm42853	predicted gene 42853 [Source:MGI Symbol;Acc:MGI:5662990]	TEC	ENSMUSG00000107021	Downregulated
398.986	0.553076	0.149553	3.69818	0.000217147	0.00291772	Sema4c	sema domain, immunoglobulin domain (Ig), transmembrane domain (TM) and short cytoplasmic domain, (semaphorin) 4C [Source:MGI Symbol;Acc:MGI:109252]	protein_coding	ENSMUSG00000026121	Upregulated
1480.65	-0.288775	0.0780993	-3.69753	0.000217707	0.00292319	Gprasp2	G protein-coupled receptor associated sorting protein 2 [Source:MGI Symbol;Acc:MGI:2442071]	protein_coding	ENSMUSG00000072966	Downregulated
490.507	0.457468	0.123762	3.69635	0.000218719	0.00293472	Irf2	interferon regulatory factor 2 [Source:MGI Symbol;Acc:MGI:96591]	protein_coding	ENSMUSG00000031627	Upregulated
8.26202	4.30504	1.16493	3.69552	0.000219434	0.00294226	Gm4841	predicted gene 4841 [Source:MGI Symbol;Acc:MGI:3643814]	protein_coding	ENSMUSG00000068606	Upregulated
1424.29	0.358897	0.0971302	3.69501	0.00021988	0.00294618	Psat1	phosphoserine aminotransferase 1 [Source:MGI Symbol;Acc:MGI:2183441]	protein_coding	ENSMUSG00000024640	Upregulated
16.4271	2.23226	0.605164	3.6887	0.000225407	0.00301812	Isg20	interferon-stimulated protein [Source:MGI Symbol;Acc:MGI:1928895]	protein_coding	ENSMUSG00000039236	Upregulated
158.527	0.708641	0.192203	3.68694	0.000226969	0.00303692	Mcm7	minichromosome maintenance complex component 7 [Source:MGI Symbol;Acc:MGI:1298398]	protein_coding	ENSMUSG00000029730	Upregulated
1383.27	0.28489	0.0772835	3.6863	0.00022754	0.00304244	Rasa3	RAS p21 protein activator 3 [Source:MGI Symbol;Acc:MGI:1197013]	protein_coding	ENSMUSG00000031453	Upregulated
528.898	-0.41797	0.113417	-3.68527	0.000228464	0.00305266	Pgap1	post-GPI attachment to proteins 1 [Source:MGI Symbol;Acc:MGI:2443342]	protein_coding	ENSMUSG00000073678	Downregulated
1433.14	0.354417	0.0961789	3.68498	0.000228721	0.00305396	Rps5	ribosomal protein S5 [Source:MGI Symbol;Acc:MGI:1097682]	protein_coding	ENSMUSG00000012848	Upregulated
1153.2	0.31812	0.0864259	3.68084	0.00023247	0.00310187	Kif13a	kinesin family member 13A [Source:MGI Symbol;Acc:MGI:1098264]	protein_coding	ENSMUSG00000021375	Upregulated
573.68	-0.431278	0.117199	-3.67988	0.000233347	0.00311141	Nyap2	neuronal tyrosine-phophorylated phosphoinositide 3-kinase adaptor 2 [Source:MGI Symbol;Acc:MGI:2443135]	protein_coding	ENSMUSG00000054976	Downregulated
6.28749	5.00136	1.35973	3.6782	0.000234887	0.00312976	H2-M2	histocompatibility 2, M region locus 2 [Source:MGI Symbol;Acc:MGI:95914]	protein_coding	ENSMUSG00000016283	Upregulated
2239.11	0.301913	0.0821092	3.67698	0.000236016	0.00314262	Rpl10	ribosomal protein L10 [Source:MGI Symbol;Acc:MGI:105943]	protein_coding	ENSMUSG00000008682	Upregulated
406.359	0.494564	0.134579	3.6749	0.000237943	0.00316526	Ugdh	UDP-glucose dehydrogenase [Source:MGI Symbol;Acc:MGI:1306785]	protein_coding	ENSMUSG00000029201	Upregulated
537.05	0.477539	0.12995	3.67479	0.000238047	0.00316526	Cpt1a	carnitine palmitoyltransferase 1a, liver [Source:MGI Symbol;Acc:MGI:1098296]	protein_coding	ENSMUSG00000024900	Upregulated
77.1423	0.945806	0.257636	3.6711	0.000241511	0.00320911	Efna1	ephrin A1 [Source:MGI Symbol;Acc:MGI:103236]	protein_coding	ENSMUSG00000027954	Upregulated
15.8222	2.31877	0.631741	3.67044	0.00024213	0.0032151	Tlr1	toll-like receptor 1 [Source:MGI Symbol;Acc:MGI:1341295]	protein_coding	ENSMUSG00000044827	Upregulated
466.925	0.432148	0.117805	3.66833	0.000244144	0.00323815	Clpx	caseinolytic mitochondrial matrix peptidase chaperone subunit [Source:MGI Symbol;Acc:MGI:1346017]	protein_coding	ENSMUSG00000015357	Upregulated
3132.13	-0.237417	0.0647218	-3.66826	0.000244204	0.00323815	Megf9	multiple EGF-like-domains 9 [Source:MGI Symbol;Acc:MGI:1918264]	protein_coding	ENSMUSG00000039270	none
18610	-0.22284	0.0607537	-3.66792	0.00024453	0.00324023	Slc17a7	solute carrier family 17 (sodium-dependent inorganic phosphate cotransporter), member 7 [Source:MGI Symbol;Acc:MGI:1920211]	protein_coding	ENSMUSG00000070570	none
63.0856	-1.09209	0.297847	-3.6666	0.000245798	0.00325479	Gm43880	predicted gene, 43880 [Source:MGI Symbol;Acc:MGI:5690272]	TEC	ENSMUSG00000107886	Downregulated
86.062	-0.932733	0.254557	-3.66415	0.000248163	0.00328157	C130073E24Rik	RIKEN cDNA C130073E24 gene [Source:MGI Symbol;Acc:MGI:2442759]	lincRNA	ENSMUSG00000110246	Downregulated
691.423	-0.390499	0.10657	-3.66427	0.000248047	0.00328157	Pou2f1	POU domain, class 2, transcription factor 1 [Source:MGI Symbol;Acc:MGI:101898]	protein_coding	ENSMUSG00000026565	Downregulated
4624.42	-0.269905	0.0736877	-3.66283	0.000249443	0.00329622	Tspyl4	TSPY-like 4 [Source:MGI Symbol;Acc:MGI:106393]	protein_coding	ENSMUSG00000039485	Downregulated
1308.89	0.306442	0.0836941	3.66145	0.000250788	0.00331171	Lats1	large tumor suppressor [Source:MGI Symbol;Acc:MGI:1333883]	protein_coding	ENSMUSG00000040021	Upregulated
1171.44	0.300129	0.0819859	3.66074	0.000251485	0.00331864	G3bp1	GTPase activating protein (SH3 domain) binding protein 1 [Source:MGI Symbol;Acc:MGI:1351465]	protein_coding	ENSMUSG00000018583	Upregulated
208.329	1.48652	0.406238	3.65923	0.00025297	0.00333594	Gm4070	predicted gene 4070 [Source:MGI Symbol;Acc:MGI:3782245]	protein_coding	ENSMUSG00000078606	Upregulated
2066.13	0.261138	0.0714946	3.65256	0.000259643	0.00342157	Fbxw11	F-box and WD-40 domain protein 11 [Source:MGI Symbol;Acc:MGI:2144023]	protein_coding	ENSMUSG00000020271	Upregulated
869.949	-0.347673	0.0952407	-3.65047	0.000261762	0.00344714	Igip	IgA inducing protein [Source:MGI Symbol;Acc:MGI:1924271]	protein_coding	ENSMUSG00000110185	Downregulated
11.2729	3.03508	0.831578	3.64978	0.000262464	0.003454	Sp5	trans-acting transcription factor 5 [Source:MGI Symbol;Acc:MGI:1927715]	protein_coding	ENSMUSG00000075304	Upregulated
111.358	0.797849	0.218633	3.64926	0.000262995	0.00345862	Gm37621	predicted gene, 37621 [Source:MGI Symbol;Acc:MGI:5610849]	TEC	ENSMUSG00000103672	Upregulated
1161.37	0.327532	0.0897714	3.64852	0.00026376	0.0034663	Rpl10a	ribosomal protein L10A [Source:MGI Symbol;Acc:MGI:1343877]	protein_coding	ENSMUSG00000037805	Upregulated
708.65	0.35138	0.0963325	3.64757	0.000264729	0.00347665	Ddx54	DEAD (Asp-Glu-Ala-Asp) box polypeptide 54 [Source:MGI Symbol;Acc:MGI:1919240]	protein_coding	ENSMUSG00000029599	Upregulated
839.261	-0.999945	0.274211	-3.64663	0.000265706	0.00348709	Unc13c	unc-13 homolog C [Source:MGI Symbol;Acc:MGI:2149021]	protein_coding	ENSMUSG00000062151	Downregulated
78.9854	-1.08955	0.298841	-3.64592	0.00026644	0.00348956	Gm42919	predicted gene 42919 [Source:MGI Symbol;Acc:MGI:5663056]	TEC	ENSMUSG00000106404	Downregulated
235.303	-0.559264	0.153382	-3.6462	0.000266142	0.00348956	Gm38235	predicted gene, 38235 [Source:MGI Symbol;Acc:MGI:5611463]	TEC	ENSMUSG00000103291	Downregulated
6270.86	-0.217588	0.0596788	-3.64599	0.000266362	0.00348956	Cx3cl1	chemokine (C-X3-C motif) ligand 1 [Source:MGI Symbol;Acc:MGI:1097153]	protein_coding	ENSMUSG00000031778	none
66.2646	-1.04697	0.287288	-3.64432	0.000268099	0.0035089	Svet1	subventricular expressed transcript 1 [Source:MGI Symbol;Acc:MGI:2385655]	TEC	ENSMUSG00000109648	Downregulated
2324.74	0.260656	0.0716304	3.63891	0.000273795	0.003581	Tpm3	tropomyosin 3, gamma [Source:MGI Symbol;Acc:MGI:1890149]	protein_coding	ENSMUSG00000027940	Upregulated
56.2184	1.22764	0.337513	3.63731	0.000275502	0.00360087	Crispld2	cysteine-rich secretory protein LCCL domain containing 2 [Source:MGI Symbol;Acc:MGI:1926142]	protein_coding	ENSMUSG00000031825	Upregulated
585.809	0.397447	0.109362	3.63422	0.000278827	0.00364185	Arf6	ADP-ribosylation factor 6 [Source:MGI Symbol;Acc:MGI:99435]	protein_coding	ENSMUSG00000044147	Upregulated
732.466	0.351847	0.0969007	3.631	0.000282322	0.00368499	Lpin1	lipin 1 [Source:MGI Symbol;Acc:MGI:1891340]	protein_coding	ENSMUSG00000020593	Upregulated
2205.22	-0.262179	0.0722118	-3.6307	0.000282656	0.00368683	Gabrb2	gamma-aminobutyric acid (GABA) A receptor, subunit beta 2 [Source:MGI Symbol;Acc:MGI:95620]	protein_coding	ENSMUSG00000007653	Downregulated
48.0027	-1.21587	0.33491	-3.63045	0.000282925	0.00368783	Gm42942	predicted gene 42942 [Source:MGI Symbol;Acc:MGI:5663079]	TEC	ENSMUSG00000106047	Downregulated
258.098	0.624507	0.17203	3.63022	0.000283185	0.00368871	Atp7a	ATPase, Cu++ transporting, alpha polypeptide [Source:MGI Symbol;Acc:MGI:99400]	protein_coding	ENSMUSG00000033792	Upregulated
396.089	0.508472	0.140117	3.62892	0.000284607	0.00370472	Ctnnal1	catenin (cadherin associated protein), alpha-like 1 [Source:MGI Symbol;Acc:MGI:1859649]	protein_coding	ENSMUSG00000038816	Upregulated
185.218	-0.625267	0.172346	-3.62797	0.000285657	0.00371586	Gm42607	predicted gene 42607 [Source:MGI Symbol;Acc:MGI:5662744]	TEC	ENSMUSG00000106354	Downregulated
20.6408	-2.40928	0.664218	-3.62725	0.000286455	0.0037212	Mab21l1	mab-21-like 1 [Source:MGI Symbol;Acc:MGI:1333773]	protein_coding	ENSMUSG00000056947	Downregulated
80.1877	-0.995581	0.274461	-3.6274	0.000286293	0.0037212	Gm42444	predicted gene 42444 [Source:MGI Symbol;Acc:MGI:5662581]	TEC	ENSMUSG00000106048	Downregulated
359.304	0.502171	0.138461	3.62682	0.000286936	0.00372493	Tmed5	transmembrane p24 trafficking protein 5 [Source:MGI Symbol;Acc:MGI:1921586]	protein_coding	ENSMUSG00000063406	Upregulated
1238.21	0.329208	0.0907825	3.62634	0.000287467	0.00372929	Pfn1	profilin 1 [Source:MGI Symbol;Acc:MGI:97549]	protein_coding	ENSMUSG00000018293	Upregulated
9.99453	-3.05694	0.843328	-3.62486	0.000289118	0.00374818	P2ry14	purinergic receptor P2Y, G-protein coupled, 14 [Source:MGI Symbol;Acc:MGI:2155705]	protein_coding	ENSMUSG00000036381	Downregulated
1360.83	0.316672	0.0873752	3.62427	0.000289774	0.00375414	Nup153	nucleoporin 153 [Source:MGI Symbol;Acc:MGI:2385621]	protein_coding	ENSMUSG00000021374	Upregulated
326.625	-0.516055	0.142526	-3.62078	0.000293715	0.00380263	9330102E08Rik	RIKEN cDNA 9330102E08 gene [Source:MGI Symbol;Acc:MGI:3026973]	translated_unprocessed_pseudogene	ENSMUSG00000107879	Downregulated
2758.73	0.337807	0.0933588	3.61837	0.000296465	0.00383564	Rps15	ribosomal protein S15 [Source:MGI Symbol;Acc:MGI:98117]	protein_coding	ENSMUSG00000063457	Upregulated
1147.25	0.319773	0.0884858	3.61383	0.000301705	0.0039008	Mid1ip1	Mid1 interacting protein 1 (gastrulation specific G12-like (zebrafish)) [Source:MGI Symbol;Acc:MGI:1915291]	protein_coding	ENSMUSG00000008035	Upregulated
329.03	-0.547728	0.151575	-3.61358	0.000302	0.00390199	Gm47590	predicted gene, 47590 [Source:MGI Symbol;Acc:MGI:6096634]	TEC	ENSMUSG00000112601	Downregulated
4805.39	-0.297742	0.0825522	-3.60671	0.000310104	0.004004	Tubb2a	tubulin, beta 2A class IIA [Source:MGI Symbol;Acc:MGI:107861]	protein_coding	ENSMUSG00000058672	Downregulated
1307.72	-0.309475	0.0858359	-3.60542	0.000311645	0.00402118	Nexmif	neurite extension and migration factor [Source:MGI Symbol;Acc:MGI:2148050]	protein_coding	ENSMUSG00000046449	Downregulated
739.122	-0.357731	0.0992268	-3.60518	0.000311932	0.00402219	Extl2	exostosin-like glycosyltransferase 2 [Source:MGI Symbol;Acc:MGI:1889574]	protein_coding	ENSMUSG00000027963	Downregulated
1536.08	-0.309461	0.0858438	-3.60493	0.000312237	0.00402342	Nrbp2	nuclear receptor binding protein 2 [Source:MGI Symbol;Acc:MGI:2385017]	protein_coding	ENSMUSG00000075590	Downregulated
160.481	0.750543	0.208442	3.60073	0.000317327	0.00408625	Ptprc	protein tyrosine phosphatase, receptor type, C [Source:MGI Symbol;Acc:MGI:97810]	protein_coding	ENSMUSG00000026395	Upregulated
1150.9	0.303048	0.0842413	3.59738	0.000321444	0.00413649	Ubxn4	UBX domain protein 4 [Source:MGI Symbol;Acc:MGI:1915062]	protein_coding	ENSMUSG00000026353	Upregulated
103.051	-0.813739	0.226342	-3.59517	0.000324179	0.00416889	Gm38036	predicted gene, 38036 [Source:MGI Symbol;Acc:MGI:5611264]	TEC	ENSMUSG00000102841	Downregulated
72.0103	-1.37597	0.382933	-3.59324	0.000326592	0.00419429	Lamc3	laminin gamma 3 [Source:MGI Symbol;Acc:MGI:1344394]	protein_coding	ENSMUSG00000026840	Downregulated
1842.17	0.315002	0.0876617	3.59339	0.000326409	0.00419429	Alkbh5	alkB homolog 5, RNA demethylase [Source:MGI Symbol;Acc:MGI:2144489]	protein_coding	ENSMUSG00000042650	Upregulated
1314.93	0.373778	0.104138	3.58927	0.000331606	0.00425583	Etf1	eukaryotic translation termination factor 1 [Source:MGI Symbol;Acc:MGI:2385071]	protein_coding	ENSMUSG00000024360	Upregulated
101.696	-0.802829	0.223703	-3.58882	0.000332175	0.00426028	Gm44235	predicted gene, 44235 [Source:MGI Symbol;Acc:MGI:5690627]	TEC	ENSMUSG00000107917	Downregulated
642.297	-0.369945	0.103167	-3.5859	0.000335912	0.00430533	Plekhh1	pleckstrin homology domain containing, family H (with MyTH4 domain) member 1 [Source:MGI Symbol;Acc:MGI:2144989]	protein_coding	ENSMUSG00000060716	Downregulated
1449.86	-0.271813	0.0758099	-3.58546	0.000336483	0.00430977	Ablim1	actin-binding LIM protein 1 [Source:MGI Symbol;Acc:MGI:1194500]	protein_coding	ENSMUSG00000025085	Downregulated
65.4811	-1.17155	0.326842	-3.58445	0.000337792	0.00432077	Gm45793	predicted gene 45793 [Source:MGI Symbol;Acc:MGI:5804908]	TEC	ENSMUSG00000109150	Downregulated
219.565	0.574265	0.160203	3.58462	0.000337573	0.00432077	Ier5l	immediate early response 5-like [Source:MGI Symbol;Acc:MGI:1919750]	protein_coding	ENSMUSG00000089762	Upregulated
278.002	0.539584	0.150557	3.58393	0.000338461	0.00432644	Rgs20	regulator of G-protein signaling 20 [Source:MGI Symbol;Acc:MGI:1929866]	protein_coding	ENSMUSG00000002459	Upregulated
606.664	0.389473	0.108712	3.58261	0.000340182	0.00434554	Cars	cysteinyl-tRNA synthetase [Source:MGI Symbol;Acc:MGI:1351477]	protein_coding	ENSMUSG00000010755	Upregulated
30.6518	1.50666	0.420615	3.58203	0.000340929	0.00435218	Dhx58	DEXH (Asp-Glu-X-His) box polypeptide 58 [Source:MGI Symbol;Acc:MGI:1931560]	protein_coding	ENSMUSG00000017830	Upregulated
1626.24	-0.281388	0.0785616	-3.58175	0.000341301	0.00435403	Gabrg2	gamma-aminobutyric acid (GABA) A receptor, subunit gamma 2 [Source:MGI Symbol;Acc:MGI:95623]	protein_coding	ENSMUSG00000020436	Downregulated
1076.31	0.404849	0.113043	3.58138	0.000341787	0.00435733	Rps16	ribosomal protein S16 [Source:MGI Symbol;Acc:MGI:98118]	protein_coding	ENSMUSG00000037563	Upregulated
65.0565	-1.1046	0.308523	-3.58027	0.000343238	0.00437293	C030015E24Rik	RIKEN cDNA C030015E24 gene [Source:MGI Symbol;Acc:MGI:1924665]	TEC	ENSMUSG00000106469	Downregulated
50.0018	-1.15336	0.322249	-3.57909	0.00034479	0.00438686	Gm42995	predicted gene 42995 [Source:MGI Symbol;Acc:MGI:5663132]	TEC	ENSMUSG00000105495	Downregulated
1222.63	0.29647	0.0828308	3.57922	0.000344618	0.00438686	Fnbp4	formin binding protein 4 [Source:MGI Symbol;Acc:MGI:1860513]	protein_coding	ENSMUSG00000008200	Upregulated
1589.47	0.303288	0.0847579	3.57828	0.000345859	0.00439463	Slc25a5	solute carrier family 25 (mitochondrial carrier, adenine nucleotide translocator), member 5 [Source:MGI Symbol;Acc:MGI:1353496]	protein_coding	ENSMUSG00000016319	Upregulated
5485.34	-0.215264	0.0601565	-3.57839	0.000345712	0.00439463	Rab11fip4	RAB11 family interacting protein 4 (class II) [Source:MGI Symbol;Acc:MGI:2442920]	protein_coding	ENSMUSG00000017639	none
92.9422	0.917354	0.256522	3.57613	0.000348723	0.00442809	Eif3j2	eukaryotic translation initiation factor 3, subunit J2 [Source:MGI Symbol;Acc:MGI:3704486]	protein_coding	ENSMUSG00000043424	Upregulated
185.708	-0.681362	0.190569	-3.5754	0.000349691	0.00443745	Gm47591	predicted gene, 47591 [Source:MGI Symbol;Acc:MGI:6096636]	sense_intronic	ENSMUSG00000112153	Downregulated
19200.7	0.253359	0.0708699	3.57498	0.000350248	0.00444158	Apoe	apolipoprotein E [Source:MGI Symbol;Acc:MGI:88057]	protein_coding	ENSMUSG00000002985	none
1357.83	0.787876	0.220422	3.57439	0.000351042	0.0044487	Syne2	spectrin repeat containing, nuclear envelope 2 [Source:MGI Symbol;Acc:MGI:2449316]	protein_coding	ENSMUSG00000063450	Upregulated
528.043	0.403244	0.112841	3.57355	0.000352169	0.00446003	Cndp2	CNDP dipeptidase 2 (metallopeptidase M20 family) [Source:MGI Symbol;Acc:MGI:1913304]	protein_coding	ENSMUSG00000024644	Upregulated
78.7598	-1.1306	0.3165	-3.57221	0.000353982	0.00448003	Gm45265	predicted gene 45265 [Source:MGI Symbol;Acc:MGI:5791101]	TEC	ENSMUSG00000109725	Downregulated
618.185	-0.380419	0.106506	-3.57182	0.000354502	0.00448131	Vopp1	vesicular, overexpressed in cancer, prosurvival protein 1 [Source:MGI Symbol;Acc:MGI:2141658]	protein_coding	ENSMUSG00000037788	Downregulated
1644.75	0.328751	0.092041	3.57179	0.00035455	0.00448131	Rps25	ribosomal protein S25 [Source:MGI Symbol;Acc:MGI:1922867]	protein_coding	ENSMUSG00000009927	Upregulated
3863.33	-0.281941	0.0789586	-3.57074	0.000355972	0.00449631	Nktr	natural killer tumor recognition sequence [Source:MGI Symbol;Acc:MGI:97346]	protein_coding	ENSMUSG00000032525	Downregulated
11770.1	0.23791	0.0666418	3.56998	0.000357012	0.00450648	Hsp90aa1	heat shock protein 90, alpha (cytosolic), class A member 1 [Source:MGI Symbol;Acc:MGI:96250]	protein_coding	ENSMUSG00000021270	none
1691.36	-0.384074	0.107633	-3.56837	0.000359204	0.00453117	Tubb3	tubulin, beta 3 class III [Source:MGI Symbol;Acc:MGI:107813]	protein_coding	ENSMUSG00000062380	Downregulated
19.9643	-1.94123	0.544219	-3.567	0.000361085	0.00454928	Il21r	interleukin 21 receptor [Source:MGI Symbol;Acc:MGI:1890475]	protein_coding	ENSMUSG00000030745	Downregulated
258.595	0.838845	0.235169	3.56698	0.000361115	0.00454928	Tgm2	transglutaminase 2, C polypeptide [Source:MGI Symbol;Acc:MGI:98731]	protein_coding	ENSMUSG00000037820	Upregulated
130.432	-0.807332	0.226389	-3.56612	0.000362303	0.0045595	Gm37204	predicted gene, 37204 [Source:MGI Symbol;Acc:MGI:5610432]	TEC	ENSMUSG00000103657	Downregulated
1090.39	0.301864	0.0846494	3.56605	0.000362401	0.0045595	Gfra1	glial cell line derived neurotrophic factor family receptor alpha 1 [Source:MGI Symbol;Acc:MGI:1100842]	protein_coding	ENSMUSG00000025089	Upregulated
903.415	-0.35112	0.0984675	-3.56585	0.00036268	0.00456001	Pigk	phosphatidylinositol glycan anchor biosynthesis, class K [Source:MGI Symbol;Acc:MGI:1913863]	protein_coding	ENSMUSG00000039047	Downregulated
14.4779	2.31923	0.650454	3.56556	0.00036308	0.00456206	Ccl22	chemokine (C-C motif) ligand 22 [Source:MGI Symbol;Acc:MGI:1306779]	protein_coding	ENSMUSG00000031779	Upregulated
46.3541	1.43248	0.401915	3.56414	0.000365057	0.00458389	Sema3b	sema domain, immunoglobulin domain (Ig), short basic domain, secreted, (semaphorin) 3B [Source:MGI Symbol;Acc:MGI:107561]	protein_coding	ENSMUSG00000057969	Upregulated
269.166	0.638513	0.179214	3.56285	0.000366855	0.00460346	Thbs4	thrombospondin 4 [Source:MGI Symbol;Acc:MGI:1101779]	protein_coding	ENSMUSG00000021702	Upregulated
171.405	-0.643011	0.180531	-3.56179	0.000368339	0.00461906	Gm16638	predicted gene, 16638 [Source:MGI Symbol;Acc:MGI:4439562]	antisense	ENSMUSG00000087088	Downregulated
119.276	0.773259	0.217159	3.5608	0.000369727	0.00462881	Tent5a	terminal nucleotidyltransferase 5A [Source:MGI Symbol;Acc:MGI:2670964]	protein_coding	ENSMUSG00000032265	Upregulated
198.918	0.592885	0.166505	3.56076	0.000369779	0.00462881	Nol12	nucleolar protein 12 [Source:MGI Symbol;Acc:MGI:2146285]	protein_coding	ENSMUSG00000033099	Upregulated
1631.93	0.322145	0.090472	3.56072	0.000369842	0.00462881	Gpx4	glutathione peroxidase 4 [Source:MGI Symbol;Acc:MGI:104767]	protein_coding	ENSMUSG00000075706	Upregulated
1910.12	0.281061	0.0789623	3.55943	0.000371657	0.0046485	Wac	WW domain containing adaptor with coiled-coil [Source:MGI Symbol;Acc:MGI:2387357]	protein_coding	ENSMUSG00000024283	Upregulated
806.037	0.365825	0.102801	3.55859	0.000372849	0.00466036	Rasa2	RAS p21 protein activator 2 [Source:MGI Symbol;Acc:MGI:2149960]	protein_coding	ENSMUSG00000032413	Upregulated
543.527	-0.389355	0.109467	-3.55683	0.000375363	0.00468874	Gm17167	predicted gene 17167 [Source:MGI Symbol;Acc:MGI:4937994]	processed_transcript	ENSMUSG00000091542	Downregulated
7.73812	4.52328	1.27222	3.55543	0.000377358	0.00471059	Gm49368	predicted gene, 49368 [Source:MGI Symbol;Acc:MGI:6121583]	protein_coding	ENSMUSG00000108596	Upregulated
479.221	-0.4432	0.124669	-3.55502	0.000377949	0.00471489	Zfp950	zinc finger protein 950 [Source:MGI Symbol;Acc:MGI:2652824]	protein_coding	ENSMUSG00000074733	Downregulated
2900.72	0.243659	0.0685591	3.554	0.000379423	0.00473021	Phldb1	pleckstrin homology like domain, family B, member 1 [Source:MGI Symbol;Acc:MGI:2143230]	protein_coding	ENSMUSG00000048537	none
20.7385	1.93926	0.545716	3.55361	0.000379988	0.00473417	Myo1g	myosin IG [Source:MGI Symbol;Acc:MGI:1927091]	protein_coding	ENSMUSG00000020437	Upregulated
7.31847	4.253	1.19714	3.55262	0.000381409	0.00474879	Mcoln2	mucolipin 2 [Source:MGI Symbol;Acc:MGI:1915529]	protein_coding	ENSMUSG00000011008	Upregulated
473.048	0.423639	0.119321	3.5504	0.000384642	0.0047844	Dedd2	death effector domain-containing DNA binding protein 2 [Source:MGI Symbol;Acc:MGI:1914629]	protein_coding	ENSMUSG00000054499	Upregulated
621.588	0.371125	0.104533	3.55032	0.000384768	0.0047844	Tfe3	transcription factor E3 [Source:MGI Symbol;Acc:MGI:98511]	protein_coding	ENSMUSG00000000134	Upregulated
75.1461	0.968995	0.272981	3.54968	0.000385703	0.00479292	Hilpda	hypoxia inducible lipid droplet associated [Source:MGI Symbol;Acc:MGI:1916823]	protein_coding	ENSMUSG00000043421	Upregulated
8.28721	3.90353	1.10005	3.5485	0.000387425	0.0048112	Slc44a3	solute carrier family 44, member 3 [Source:MGI Symbol;Acc:MGI:2384860]	protein_coding	ENSMUSG00000039865	Upregulated
39.056	-1.42505	0.401785	-3.5468	0.000389947	0.00483938	Fam181a	family with sequence similarity 181, member A [Source:MGI Symbol;Acc:MGI:3647570]	protein_coding	ENSMUSG00000096753	Downregulated
214.897	1.53906	0.434165	3.54487	0.000392807	0.00487172	Sgms2	sphingomyelin synthase 2 [Source:MGI Symbol;Acc:MGI:1921692]	protein_coding	ENSMUSG00000050931	Upregulated
941.393	0.333904	0.0942053	3.54443	0.000393465	0.00487357	Tlk2	tousled-like kinase 2 (Arabidopsis) [Source:MGI Symbol;Acc:MGI:1346023]	protein_coding	ENSMUSG00000020694	Upregulated
1839.88	0.314976	0.0888628	3.54452	0.000393328	0.00487357	Rpl26	ribosomal protein L26 [Source:MGI Symbol;Acc:MGI:106022]	protein_coding	ENSMUSG00000060938	Upregulated
978.819	-0.343323	0.0968729	-3.54405	0.000394025	0.00487736	Gm42372	predicted gene, 42372 [Source:MGI Symbol;Acc:MGI:5625257]	protein_coding	ENSMUSG00000108348	Downregulated
1933.66	-0.288168	0.0813208	-3.5436	0.000394707	0.00488265	Nhsl2	NHS-like 2 [Source:MGI Symbol;Acc:MGI:3645090]	protein_coding	ENSMUSG00000079481	Downregulated
35.7395	1.43702	0.405604	3.54291	0.000395741	0.00488914	Gm48565	predicted gene, 48565 [Source:MGI Symbol;Acc:MGI:6098124]	TEC	ENSMUSG00000110982	Upregulated
519.844	-0.385792	0.10889	-3.54294	0.000395691	0.00488914	Zmym6	zinc finger, MYM-type 6 [Source:MGI Symbol;Acc:MGI:106505]	protein_coding	ENSMUSG00000042408	Downregulated
116.202	-0.869544	0.24545	-3.54265	0.000396129	0.00489077	Gm47477	predicted gene, 47477 [Source:MGI Symbol;Acc:MGI:6096449]	TEC	ENSMUSG00000112905	Downregulated
140.625	0.790814	0.223329	3.54103	0.000398575	0.00491465	Acat3	acetyl-Coenzyme A acetyltransferase 3 [Source:MGI Symbol;Acc:MGI:109182]	protein_coding	ENSMUSG00000062480	Upregulated
1380.13	0.28813	0.0813689	3.54103	0.000398571	0.00491465	Dock1	dedicator of cytokinesis 1 [Source:MGI Symbol;Acc:MGI:2429765]	protein_coding	ENSMUSG00000058325	Upregulated
308.57	0.509985	0.144058	3.54014	0.000399914	0.00492799	Ifi27	interferon, alpha-inducible protein 27 [Source:MGI Symbol;Acc:MGI:1277180]	protein_coding	ENSMUSG00000064215	Upregulated
897.268	0.338357	0.095595	3.53949	0.000400904	0.00493702	Dennd2a	DENN/MADD domain containing 2A [Source:MGI Symbol;Acc:MGI:2444961]	protein_coding	ENSMUSG00000038456	Upregulated
672.17	-0.469046	0.132556	-3.53849	0.000402429	0.00495261	Gm38393	predicted gene, 38393 [Source:MGI Symbol;Acc:MGI:5613898]	protein_coding	ENSMUSG00000000948	Downregulated
289.185	-0.49089	0.138759	-3.53771	0.000403611	0.00496398	Nxph1	neurexophilin 1 [Source:MGI Symbol;Acc:MGI:107492]	protein_coding	ENSMUSG00000046178	Downregulated
455.296	0.402137	0.113701	3.53678	0.000405038	0.00497833	Tcof1	treacle ribosome biogenesis factor 1 [Source:MGI Symbol;Acc:MGI:892003]	protein_coding	ENSMUSG00000024613	Upregulated
348.516	-0.517359	0.146345	-3.53519	0.000407477	0.0050051	Tspan18	tetraspanin 18 [Source:MGI Symbol;Acc:MGI:1917186]	protein_coding	ENSMUSG00000027217	Downregulated
899.854	0.336474	0.0952088	3.53406	0.000409224	0.00502335	Adipor2	adiponectin receptor 2 [Source:MGI Symbol;Acc:MGI:93830]	protein_coding	ENSMUSG00000030168	Upregulated
3429.34	0.301892	0.0854284	3.53386	0.000409534	0.00502393	Eif1	eukaryotic translation initiation factor 1 [Source:MGI Symbol;Acc:MGI:105125]	protein_coding	ENSMUSG00000035530	Upregulated
83.4996	-1.30932	0.370609	-3.53289	0.000411048	0.00503928	Tek	TEK receptor tyrosine kinase [Source:MGI Symbol;Acc:MGI:98664]	protein_coding	ENSMUSG00000006386	Downregulated
483.98	-0.398627	0.112865	-3.5319	0.000412585	0.00505489	Itih5	inter-alpha (globulin) inhibitor H5 [Source:MGI Symbol;Acc:MGI:1925751]	protein_coding	ENSMUSG00000025780	Downregulated
63.4357	-1.13486	0.321355	-3.53149	0.000413221	0.00505942	Gm37329	predicted gene, 37329 [Source:MGI Symbol;Acc:MGI:5610557]	TEC	ENSMUSG00000103201	Downregulated
207.877	0.575332	0.162922	3.53133	0.000413482	0.00505942	Ehd4	EH-domain containing 4 [Source:MGI Symbol;Acc:MGI:1919619]	protein_coding	ENSMUSG00000027293	Upregulated
1178.93	-0.304683	0.0862907	-3.53089	0.000414166	0.00506456	Lrrtm1	leucine rich repeat transmembrane neuronal 1 [Source:MGI Symbol;Acc:MGI:2389173]	protein_coding	ENSMUSG00000060780	Downregulated
507.283	0.521211	0.14764	3.53029	0.000415112	0.00507289	Serp1	stress-associated endoplasmic reticulum protein 1 [Source:MGI Symbol;Acc:MGI:92638]	protein_coding	ENSMUSG00000027808	Upregulated
1498.85	0.280289	0.079408	3.52973	0.000415986	0.00508033	Asxl1	additional sex combs like 1 [Source:MGI Symbol;Acc:MGI:2684063]	protein_coding	ENSMUSG00000042548	Upregulated
3445.72	0.255881	0.0725595	3.52649	0.0004211	0.00513951	Scg3	secretogranin III [Source:MGI Symbol;Acc:MGI:103032]	protein_coding	ENSMUSG00000032181	none
133.29	-0.809591	0.229615	-3.52587	0.000422099	0.00514842	Gm43889	predicted gene, 43889 [Source:MGI Symbol;Acc:MGI:5690281]	TEC	ENSMUSG00000108146	Downregulated
1668.9	0.323001	0.0916655	3.52369	0.000425585	0.00518764	Notch1	notch 1 [Source:MGI Symbol;Acc:MGI:97363]	protein_coding	ENSMUSG00000026923	Upregulated
2865.18	0.289229	0.0820867	3.52346	0.000425948	0.00518877	Actr3	ARP3 actin-related protein 3 [Source:MGI Symbol;Acc:MGI:1921367]	protein_coding	ENSMUSG00000026341	Upregulated
672.855	0.346249	0.0983202	3.52165	0.000428877	0.00521782	Bpgm	2,3-bisphosphoglycerate mutase [Source:MGI Symbol;Acc:MGI:1098242]	protein_coding	ENSMUSG00000038871	Upregulated
2912.1	0.230991	0.0655902	3.52173	0.000428736	0.00521782	Trp53inp2	transformation related protein 53 inducible nuclear protein 2 [Source:MGI Symbol;Acc:MGI:1915978]	protein_coding	ENSMUSG00000038375	none
497.858	0.42507	0.12073	3.52084	0.000430175	0.00523029	St3gal1	ST3 beta-galactoside alpha-2,3-sialyltransferase 1 [Source:MGI Symbol;Acc:MGI:98304]	protein_coding	ENSMUSG00000013846	Upregulated
127.525	1.08695	0.308796	3.51996	0.000431618	0.00524452	Gm8995	predicted gene 8995 [Source:MGI Symbol;Acc:MGI:3644223]	transcribed_unprocessed_pseudogene	ENSMUSG00000063286	Upregulated
177.443	-0.831087	0.236335	-3.51656	0.000437179	0.00530872	Gm38286	predicted gene, 38286 [Source:MGI Symbol;Acc:MGI:5611514]	TEC	ENSMUSG00000103214	Downregulated
881.297	0.329568	0.093727	3.51626	0.000437678	0.00531141	Zfyve1	zinc finger, FYVE domain containing 1 [Source:MGI Symbol;Acc:MGI:3026685]	protein_coding	ENSMUSG00000042628	Upregulated
7144.85	-0.226064	0.0643137	-3.51502	0.000439728	0.00533292	Dmxl2	Dmx-like 2 [Source:MGI Symbol;Acc:MGI:2444630]	protein_coding	ENSMUSG00000041268	none
5245.6	0.199144	0.0566656	3.51437	0.000440802	0.00534256	Ctnnb1	catenin (cadherin associated protein), beta 1 [Source:MGI Symbol;Acc:MGI:88276]	protein_coding	ENSMUSG00000006932	none
701.38	0.37161	0.105828	3.51146	0.000445647	0.00539787	Lap3	leucine aminopeptidase 3 [Source:MGI Symbol;Acc:MGI:1914238]	protein_coding	ENSMUSG00000039682	Upregulated
113.066	0.830922	0.236644	3.51128	0.000445952	0.00539815	Rbp1	retinol binding protein 1, cellular [Source:MGI Symbol;Acc:MGI:97876]	protein_coding	ENSMUSG00000046402	Upregulated
81.7245	-0.937398	0.267039	-3.51034	0.000447532	0.00541273	Gm42440	predicted gene 42440 [Source:MGI Symbol;Acc:MGI:5662577]	TEC	ENSMUSG00000105720	Downregulated
510.081	-0.408482	0.116369	-3.51023	0.00044772	0.00541273	Tmem25	transmembrane protein 25 [Source:MGI Symbol;Acc:MGI:1918937]	protein_coding	ENSMUSG00000002032	Downregulated
1346.05	0.336448	0.0958667	3.50954	0.000448884	0.00542338	Kpna4	karyopherin (importin) alpha 4 [Source:MGI Symbol;Acc:MGI:1100848]	protein_coding	ENSMUSG00000027782	Upregulated
534.717	0.417747	0.11905	3.509	0.000449793	0.00542752	Cemip2	cell migration inducing hyaluronidase 2 [Source:MGI Symbol;Acc:MGI:1890373]	protein_coding	ENSMUSG00000024754	Upregulated
5357.78	-0.273932	0.0780633	-3.50911	0.000449614	0.00542752	AC149090.1		protein_coding	ENSMUSG00000095041	Downregulated
1159.8	-0.295782	0.0842986	-3.50874	0.000450237	0.00542946	Erbb4	erb-b2 receptor tyrosine kinase 4 [Source:MGI Symbol;Acc:MGI:104771]	protein_coding	ENSMUSG00000062209	Downregulated
842.295	-0.357357	0.101866	-3.50812	0.000451278	0.0054386	Cacng2	calcium channel, voltage-dependent, gamma subunit 2 [Source:MGI Symbol;Acc:MGI:1316660]	protein_coding	ENSMUSG00000019146	Downregulated
688.339	0.349364	0.099659	3.5056	0.000455581	0.005487	Mbtd1	mbt domain containing 1 [Source:MGI Symbol;Acc:MGI:2143977]	protein_coding	ENSMUSG00000059474	Upregulated
942.822	0.360385	0.102816	3.50514	0.000456359	0.0054896	Phgdh	3-phosphoglycerate dehydrogenase [Source:MGI Symbol;Acc:MGI:1355330]	protein_coding	ENSMUSG00000053398	Upregulated
6496.18	0.237114	0.0676475	3.50514	0.000456369	0.0054896	Kif5b	kinesin family member 5B [Source:MGI Symbol;Acc:MGI:1098268]	protein_coding	ENSMUSG00000006740	none
694.357	-0.350147	0.0999714	-3.50247	0.000460964	0.0055414	Cd99l2	CD99 antigen-like 2 [Source:MGI Symbol;Acc:MGI:2177151]	protein_coding	ENSMUSG00000035776	Downregulated
68.0896	1.08189	0.30892	3.50215	0.000461517	0.00554457	Trim72	tripartite motif-containing 72 [Source:MGI Symbol;Acc:MGI:3612190]	protein_coding	ENSMUSG00000042828	Upregulated
89.34	0.880126	0.251328	3.5019	0.000461948	0.00554627	Sfrp1	secreted frizzled-related protein 1 [Source:MGI Symbol;Acc:MGI:892014]	protein_coding	ENSMUSG00000031548	Upregulated
1081.59	0.398097	0.113723	3.50057	0.000464265	0.0055706	Noct	nocturnin [Source:MGI Symbol;Acc:MGI:109382]	protein_coding	ENSMUSG00000023087	Upregulated
1572.25	-0.299245	0.0855198	-3.49914	0.000466769	0.00559714	Slitrk1	SLIT and NTRK-like family, member 1 [Source:MGI Symbol;Acc:MGI:2679446]	protein_coding	ENSMUSG00000075478	Downregulated
746.695	-0.338787	0.0968372	-3.49853	0.000467838	0.00560646	Slc6a15	solute carrier family 6 (neurotransmitter transporter), member 15 [Source:MGI Symbol;Acc:MGI:2143484]	protein_coding	ENSMUSG00000019894	Downregulated
126.778	-0.720089	0.205839	-3.49831	0.00046821	0.00560741	Gm48998	predicted gene, 48998 [Source:MGI Symbol;Acc:MGI:6118348]	TEC	ENSMUSG00000115087	Downregulated
1986.25	-0.312695	0.0894422	-3.49605	0.000472192	0.00565157	Gng2	guanine nucleotide binding protein (G protein), gamma 2 [Source:MGI Symbol;Acc:MGI:102705]	protein_coding	ENSMUSG00000043004	Downregulated
78.3179	-0.93834	0.268431	-3.49564	0.00047292	0.00565674	Gm43662	predicted gene 43662 [Source:MGI Symbol;Acc:MGI:5663799]	TEC	ENSMUSG00000105571	Downregulated
600.223	0.404388	0.115719	3.49457	0.000474834	0.0056761	Sf3b4	splicing factor 3b, subunit 4 [Source:MGI Symbol;Acc:MGI:109580]	protein_coding	ENSMUSG00000068856	Upregulated
115.221	-0.781948	0.223873	-3.49282	0.000477942	0.00570969	Dock2	dedicator of cyto-kinesis 2 [Source:MGI Symbol;Acc:MGI:2149010]	protein_coding	ENSMUSG00000020143	Downregulated
125.128	0.869422	0.248963	3.49218	0.0004791	0.00571997	Gpnmb	glycoprotein (transmembrane) nmb [Source:MGI Symbol;Acc:MGI:1934765]	protein_coding	ENSMUSG00000029816	Upregulated
134.264	-0.808923	0.231684	-3.4915	0.000480318	0.00573094	Gm37331	predicted gene, 37331 [Source:MGI Symbol;Acc:MGI:5610559]	TEC	ENSMUSG00000103209	Downregulated
1271.12	0.310582	0.0889586	3.4913	0.000480667	0.00573154	Bcar1	breast cancer anti-estrogen resistance 1 [Source:MGI Symbol;Acc:MGI:108091]	protein_coding	ENSMUSG00000031955	Upregulated
4306.36	-0.203621	0.0583863	-3.48748	0.000487601	0.0058106	Erc2	ELKS/RAB6-interacting/CAST family member 2 [Source:MGI Symbol;Acc:MGI:1098749]	protein_coding	ENSMUSG00000040640	none
1394.13	-0.378162	0.108488	-3.48575	0.000490768	0.00584472	Rasgrf2	RAS protein-specific guanine nucleotide-releasing factor 2 [Source:MGI Symbol;Acc:MGI:109137]	protein_coding	ENSMUSG00000021708	Downregulated
137.068	-0.899995	0.258312	-3.48415	0.000493708	0.00587608	2900092N22Rik	RIKEN cDNA 2900092N22 gene [Source:MGI Symbol;Acc:MGI:1920357]	TEC	ENSMUSG00000104034	Downregulated
670.816	0.348671	0.100113	3.48278	0.000496232	0.00590245	Ccnd1	cyclin D1 [Source:MGI Symbol;Acc:MGI:88313]	protein_coding	ENSMUSG00000070348	Upregulated
32.1542	1.46176	0.419914	3.48109	0.00049937	0.00592874	Samsn1	SAM domain, SH3 domain and nuclear localization signals, 1 [Source:MGI Symbol;Acc:MGI:1914992]	protein_coding	ENSMUSG00000022876	Upregulated
148.293	0.670538	0.192614	3.48125	0.000499086	0.00592874	Traf2	TNF receptor-associated factor 2 [Source:MGI Symbol;Acc:MGI:101835]	protein_coding	ENSMUSG00000026942	Upregulated
1640.72	-0.262526	0.0754078	-3.48142	0.000498766	0.00592874	Srgap2	SLIT-ROBO Rho GTPase activating protein 2 [Source:MGI Symbol;Acc:MGI:109605]	protein_coding	ENSMUSG00000026425	Downregulated
53.939	-1.12722	0.323894	-3.48022	0.000501007	0.0059445	Gm48673	predicted gene, 48673 [Source:MGI Symbol;Acc:MGI:6098292]	TEC	ENSMUSG00000111505	Downregulated
494.56	0.39406	0.113291	3.4783	0.00050461	0.00598354	Bag5	BCL2-associated athanogene 5 [Source:MGI Symbol;Acc:MGI:1917619]	protein_coding	ENSMUSG00000049792	Upregulated
2418.52	0.333553	0.0959074	3.47786	0.000505424	0.0059895	Rpl41	ribosomal protein L41 [Source:MGI Symbol;Acc:MGI:1915195]	protein_coding	ENSMUSG00000093674	Upregulated
15.5236	2.37575	0.683446	3.47614	0.00050869	0.00602448	Brip1	BRCA1 interacting protein C-terminal helicase 1 [Source:MGI Symbol;Acc:MGI:2442836]	protein_coding	ENSMUSG00000034329	Upregulated
383.997	0.504034	0.145032	3.47533	0.000510226	0.00603894	Pdgfb	platelet derived growth factor, B polypeptide [Source:MGI Symbol;Acc:MGI:97528]	protein_coding	ENSMUSG00000000489	Upregulated
134.672	0.942562	0.271422	3.47269	0.000515277	0.00609496	Nnt	nicotinamide nucleotide transhydrogenase [Source:MGI Symbol;Acc:MGI:109279]	protein_coding	ENSMUSG00000116207	Upregulated
10.6019	3.1592	0.909787	3.47246	0.000515715	0.00609544	Scn4a	sodium channel, voltage-gated, type IV, alpha [Source:MGI Symbol;Acc:MGI:98250]	protein_coding	ENSMUSG00000001027	Upregulated
527.818	-0.370859	0.106804	-3.47233	0.000515954	0.00609544	Tdrkh	tudor and KH domain containing protein [Source:MGI Symbol;Acc:MGI:1919884]	protein_coding	ENSMUSG00000041912	Downregulated
19.4257	-1.97849	0.570061	-3.47067	0.000519155	0.00612948	Prph	peripherin [Source:MGI Symbol;Acc:MGI:97774]	protein_coding	ENSMUSG00000023484	Downregulated
1163.5	0.365472	0.105356	3.46894	0.000522516	0.00616536	Tead1	TEA domain family member 1 [Source:MGI Symbol;Acc:MGI:101876]	protein_coding	ENSMUSG00000055320	Upregulated
857.865	0.35593	0.102655	3.46724	0.000525837	0.00620073	Adrm1	adhesion regulating molecule 1 [Source:MGI Symbol;Acc:MGI:1929289]	protein_coding	ENSMUSG00000039041	Upregulated
1325.42	-0.291506	0.0841083	-3.46584	0.000528578	0.00622923	Epg5	ectopic P-granules autophagy protein 5 homolog (C. elegans) [Source:MGI Symbol;Acc:MGI:1918673]	protein_coding	ENSMUSG00000039840	Downregulated
50.5976	1.17974	0.34056	3.46413	0.00053195	0.00626512	Gm49774	predicted gene, 49774 [Source:MGI Symbol;Acc:MGI:6215288]	antisense	ENSMUSG00000116657	Upregulated
1134.61	-0.300414	0.086749	-3.46302	0.00053414	0.00628704	B930095G15Rik	RIKEN cDNA B930095G15 gene [Source:MGI Symbol;Acc:MGI:2443701]	sense_intronic	ENSMUSG00000085133	Downregulated
950.529	0.314732	0.0909046	3.46223	0.000535723	0.00630181	Scrib	scribbled planar cell polarity [Source:MGI Symbol;Acc:MGI:2145950]	protein_coding	ENSMUSG00000022568	Upregulated
35660.2	-0.174508	0.0504624	-3.45818	0.000543831	0.00639327	Map1b	microtubule-associated protein 1B [Source:MGI Symbol;Acc:MGI:1306778]	protein_coding	ENSMUSG00000052727	none
1319.45	-0.313463	0.0906556	-3.45774	0.000544732	0.00639993	N4bp2l2	NEDD4 binding protein 2-like 2 [Source:MGI Symbol;Acc:MGI:2687207]	protein_coding	ENSMUSG00000029655	Downregulated
275.735	-0.57028	0.16498	-3.45665	0.000546929	0.00642083	Prkar2b	protein kinase, cAMP dependent regulatory, type II beta [Source:MGI Symbol;Acc:MGI:97760]	protein_coding	ENSMUSG00000002997	Downregulated
1593.21	0.378001	0.109359	3.45653	0.00054718	0.00642083	Rpl12	ribosomal protein L12 [Source:MGI Symbol;Acc:MGI:98002]	protein_coding	ENSMUSG00000038900	Upregulated
869.618	0.326416	0.094454	3.45582	0.000548614	0.00643372	Tmem184b	transmembrane protein 184b [Source:MGI Symbol;Acc:MGI:2445179]	protein_coding	ENSMUSG00000009035	Upregulated
2060.86	0.326852	0.0946105	3.45471	0.000550888	0.00645644	Rps9	ribosomal protein S9 [Source:MGI Symbol;Acc:MGI:1924096]	protein_coding	ENSMUSG00000006333	Upregulated
2202.51	-0.288905	0.0836621	-3.45323	0.000553915	0.00648795	Zfp871	zinc finger protein 871 [Source:MGI Symbol;Acc:MGI:1921793]	protein_coding	ENSMUSG00000024298	Downregulated
65.5606	-1.0106	0.292744	-3.45216	0.000556118	0.00650759	Gm43112	predicted gene 43112 [Source:MGI Symbol;Acc:MGI:5663249]	sense_intronic	ENSMUSG00000106212	Downregulated
132.798	-0.748555	0.216841	-3.45209	0.000556271	0.00650759	Gm44799	predicted gene 44799 [Source:MGI Symbol;Acc:MGI:5753375]	TEC	ENSMUSG00000109095	Downregulated
25.6918	1.60565	0.465268	3.45102	0.000558479	0.00652546	Uhrf1	ubiquitin-like, containing PHD and RING finger domains, 1 [Source:MGI Symbol;Acc:MGI:1338889]	protein_coding	ENSMUSG00000001228	Upregulated
273.056	0.488961	0.141685	3.45104	0.000558438	0.00652546	Slc35f5	solute carrier family 35, member F5 [Source:MGI Symbol;Acc:MGI:1921400]	protein_coding	ENSMUSG00000026342	Upregulated
523.338	-0.38667	0.112074	-3.45012	0.000560329	0.00654309	Pcdh15	protocadherin 15 [Source:MGI Symbol;Acc:MGI:1891428]	protein_coding	ENSMUSG00000052613	Downregulated
2228.24	-0.261235	0.0757351	-3.44932	0.000561997	0.00655857	Scn1a	sodium channel, voltage-gated, type I, alpha [Source:MGI Symbol;Acc:MGI:98246]	protein_coding	ENSMUSG00000064329	Downregulated
2110	0.290519	0.0843102	3.44583	0.0005693	0.00663975	Acsbg1	acyl-CoA synthetase bubblegum family member 1 [Source:MGI Symbol;Acc:MGI:2385656]	protein_coding	ENSMUSG00000032281	Upregulated
1171.35	-0.340634	0.0988763	-3.44505	0.000570957	0.00665437	Neurod6	neurogenic differentiation 6 [Source:MGI Symbol;Acc:MGI:106593]	protein_coding	ENSMUSG00000037984	Downregulated
1576.38	-0.250237	0.0726396	-3.44491	0.000571247	0.00665437	Tmx2	thioredoxin-related transmembrane protein 2 [Source:MGI Symbol;Acc:MGI:1914208]	protein_coding	ENSMUSG00000050043	none
1380.9	-0.264814	0.0768752	-3.44473	0.000571639	0.00665489	Islr2	immunoglobulin superfamily containing leucine-rich repeat 2 [Source:MGI Symbol;Acc:MGI:2444277]	protein_coding	ENSMUSG00000051243	Downregulated
69.8343	-0.932896	0.270933	-3.44327	0.000574716	0.00668665	Gm29609	predicted gene 29609 [Source:MGI Symbol;Acc:MGI:5580315]	protein_coding	ENSMUSG00000101678	Downregulated
3784.18	-0.246594	0.0716205	-3.44307	0.00057516	0.00668776	Gria3	glutamate receptor, ionotropic, AMPA3 (alpha 3) [Source:MGI Symbol;Acc:MGI:95810]	protein_coding	ENSMUSG00000001986	none
153.241	-0.652302	0.18949	-3.44241	0.00057655	0.00669986	Nxpe4	neurexophilin and PC-esterase domain family, member 4 [Source:MGI Symbol;Acc:MGI:1924792]	protein_coding	ENSMUSG00000044229	Downregulated
1458.12	-0.30151	0.0876018	-3.44182	0.00057781	0.00671043	6820431F20Rik	RIKEN cDNA 6820431F20 gene [Source:MGI Symbol;Acc:MGI:3694236]	transcribed_unprocessed_pseudogene	ENSMUSG00000071796	Downregulated
876.353	-0.327309	0.095135	-3.44047	0.000580702	0.00673994	Per3	period circadian clock 3 [Source:MGI Symbol;Acc:MGI:1277134]	protein_coding	ENSMUSG00000028957	Downregulated
1946.63	-0.244548	0.0711128	-3.43888	0.000584135	0.00677569	Fzd3	frizzled class receptor 3 [Source:MGI Symbol;Acc:MGI:108476]	protein_coding	ENSMUSG00000007989	none
1497.82	-0.254947	0.0741415	-3.43865	0.000584629	0.00677731	Hacd3	3-hydroxyacyl-CoA dehydratase 3 [Source:MGI Symbol;Acc:MGI:1889341]	protein_coding	ENSMUSG00000033629	none
946.602	0.412106	0.119881	3.43762	0.000586856	0.00679623	Naa50	N(alpha)-acetyltransferase 50, NatE catalytic subunit [Source:MGI Symbol;Acc:MGI:1919367]	protein_coding	ENSMUSG00000022698	Upregulated
1530.08	-0.268766	0.0781849	-3.43756	0.00058697	0.00679623	Nceh1	neutral cholesterol ester hydrolase 1 [Source:MGI Symbol;Acc:MGI:2443191]	protein_coding	ENSMUSG00000027698	Downregulated
293.622	0.525372	0.152889	3.4363	0.000589715	0.0068239	Osgin2	oxidative stress induced growth inhibitor family member 2 [Source:MGI Symbol;Acc:MGI:2384798]	protein_coding	ENSMUSG00000041153	Upregulated
70.8593	0.928957	0.270371	3.43587	0.000590662	0.00683073	Csf2rb2	colony stimulating factor 2 receptor, beta 2, low-affinity (granulocyte-macrophage) [Source:MGI Symbol;Acc:MGI:1339760]	protein_coding	ENSMUSG00000071714	Upregulated
109.098	-0.889206	0.25887	-3.43496	0.00059265	0.00684959	Gm47826	predicted gene, 47826 [Source:MGI Symbol;Acc:MGI:6097020]	TEC	ENSMUSG00000113650	Downregulated
1433.95	0.270291	0.0786945	3.43468	0.000593247	0.00685236	Diaph1	diaphanous related formin 1 [Source:MGI Symbol;Acc:MGI:1194490]	protein_coding	ENSMUSG00000024456	Upregulated
66.2093	1.13163	0.329508	3.4343	0.000594089	0.00685795	Tnfaip8	tumor necrosis factor, alpha-induced protein 8 [Source:MGI Symbol;Acc:MGI:2147191]	protein_coding	ENSMUSG00000062210	Upregulated
2169.82	-0.246451	0.0717767	-3.43358	0.000595673	0.0068721	Kcna1	potassium voltage-gated channel, shaker-related subfamily, member 1 [Source:MGI Symbol;Acc:MGI:96654]	protein_coding	ENSMUSG00000047976	none
10.5108	-3.09823	0.902536	-3.43281	0.000597361	0.00688329	Duxbl3	double homeobox B-like 3 [Source:MGI Symbol;Acc:MGI:3710520]	protein_coding	ENSMUSG00000072672	Downregulated
668.185	0.392986	0.114478	3.43286	0.000597247	0.00688329	Sbds	SBDS ribosome maturation factor [Source:MGI Symbol;Acc:MGI:1913961]	protein_coding	ENSMUSG00000025337	Upregulated
127.225	-0.884393	0.257848	-3.4299	0.000603808	0.0069534	Gm38372	predicted gene, 38372 [Source:MGI Symbol;Acc:MGI:5611600]	TEC	ENSMUSG00000103509	Downregulated
153.037	-0.68989	0.201165	-3.42948	0.000604747	0.00696004	Gm45477	predicted gene 45477 [Source:MGI Symbol;Acc:MGI:5791313]	TEC	ENSMUSG00000108394	Downregulated
1616.69	-0.278431	0.0811997	-3.42897	0.000605882	0.00696892	Csrnp3	cysteine-serine-rich nuclear protein 3 [Source:MGI Symbol;Acc:MGI:1925021]	protein_coding	ENSMUSG00000044647	Downregulated
1261.28	-0.30379	0.0886057	-3.42856	0.000606791	0.00697518	Dgke	diacylglycerol kinase, epsilon [Source:MGI Symbol;Acc:MGI:1889276]	protein_coding	ENSMUSG00000000276	Downregulated
632.283	0.347533	0.101393	3.42757	0.00060902	0.00699661	Cebpz	CCAAT/enhancer binding protein zeta [Source:MGI Symbol;Acc:MGI:109386]	protein_coding	ENSMUSG00000024081	Upregulated
298.772	0.503036	0.146822	3.42617	0.000612156	0.00702843	Bcl7c	B cell CLL/lymphoma 7C [Source:MGI Symbol;Acc:MGI:1332237]	protein_coding	ENSMUSG00000030814	Upregulated
2767.94	-0.21564	0.062987	-3.42356	0.000618065	0.00709203	Pam	peptidylglycine alpha-amidating monooxygenase [Source:MGI Symbol;Acc:MGI:97475]	protein_coding	ENSMUSG00000026335	none
327.086	-0.458025	0.133796	-3.42331	0.00061863	0.00709423	Pcdhb16	protocadherin beta 16 [Source:MGI Symbol;Acc:MGI:2136752]	protein_coding	ENSMUSG00000047910	Downregulated
1664.95	-0.255038	0.0745038	-3.42315	0.000618997	0.00709423	Dnajc27	DnaJ heat shock protein family (Hsp40) member C27 [Source:MGI Symbol;Acc:MGI:2443036]	protein_coding	ENSMUSG00000020657	none
1358.53	-0.264063	0.0771516	-3.42265	0.00062015	0.0071032	Rhobtb2	Rho-related BTB domain containing 2 [Source:MGI Symbol;Acc:MGI:2180557]	protein_coding	ENSMUSG00000022075	Downregulated
576.322	0.466906	0.136424	3.42246	0.000620561	0.00710367	Foxo6	forkhead box O6 [Source:MGI Symbol;Acc:MGI:2676586]	protein_coding	ENSMUSG00000052135	Upregulated
225.843	1.59483	0.466051	3.422	0.000621628	0.00711164	Ctla2a	cytotoxic T lymphocyte-associated protein 2 alpha [Source:MGI Symbol;Acc:MGI:88554]	protein_coding	ENSMUSG00000044258	Upregulated
192.56	-0.663348	0.194067	-3.41813	0.000630521	0.00720907	Cpne9	copine family member IX [Source:MGI Symbol;Acc:MGI:2443052]	protein_coding	ENSMUSG00000030270	Downregulated
1737.09	-0.272802	0.0798255	-3.41748	0.000632033	0.00722205	Slc39a10	solute carrier family 39 (zinc transporter), member 10 [Source:MGI Symbol;Acc:MGI:1914515]	protein_coding	ENSMUSG00000025986	Downregulated
1148.41	-0.295211	0.0863922	-3.4171	0.000632929	0.00722798	Fut8	fucosyltransferase 8 [Source:MGI Symbol;Acc:MGI:1858901]	protein_coding	ENSMUSG00000021065	Downregulated
477.477	0.388616	0.113753	3.4163	0.000634783	0.00724483	Prkaa1	protein kinase, AMP-activated, alpha 1 catalytic subunit [Source:MGI Symbol;Acc:MGI:2145955]	protein_coding	ENSMUSG00000050697	Upregulated
177.471	0.637254	0.186606	3.41497	0.00063789	0.00727597	Ncf2	neutrophil cytosolic factor 2 [Source:MGI Symbol;Acc:MGI:97284]	protein_coding	ENSMUSG00000026480	Upregulated
392.221	0.446621	0.130814	3.41418	0.000639749	0.00729283	Dis3	DIS3 homolog, exosome endoribonuclease and 3'-5' exoribonuclease [Source:MGI Symbol;Acc:MGI:1919912]	protein_coding	ENSMUSG00000033166	Upregulated
716.847	-0.371595	0.108849	-3.41386	0.000640506	0.00729713	Sema4f	sema domain, immunoglobulin domain (Ig), TM domain, and short cytoplasmic domain [Source:MGI Symbol;Acc:MGI:1340055]	protein_coding	ENSMUSG00000000627	Downregulated
2854.09	-0.234703	0.0687694	-3.4129	0.000642749	0.00731766	Rapgef5	Rap guanine nucleotide exchange factor (GEF) 5 [Source:MGI Symbol;Acc:MGI:2444365]	protein_coding	ENSMUSG00000041992	none
15573.3	-0.184913	0.0541829	-3.41277	0.000643071	0.00731766	Pclo	piccolo (presynaptic cytomatrix protein) [Source:MGI Symbol;Acc:MGI:1349390]	protein_coding	ENSMUSG00000061601	none
663.557	0.375308	0.110047	3.41043	0.000648613	0.00737634	Rasl11b	RAS-like, family 11, member B [Source:MGI Symbol;Acc:MGI:1916189]	protein_coding	ENSMUSG00000049907	Upregulated
2423.98	0.273968	0.0803467	3.40982	0.000650051	0.00738831	Eif5a	eukaryotic translation initiation factor 5A [Source:MGI Symbol;Acc:MGI:106248]	protein_coding	ENSMUSG00000078812	Upregulated
1690.16	0.31621	0.0927458	3.40943	0.000650991	0.00739461	Flna	filamin, alpha [Source:MGI Symbol;Acc:MGI:95556]	protein_coding	ENSMUSG00000031328	Upregulated
533.265	0.464237	0.136223	3.40792	0.000654612	0.00743134	Plce1	phospholipase C, epsilon 1 [Source:MGI Symbol;Acc:MGI:1921305]	protein_coding	ENSMUSG00000024998	Upregulated
11.7489	2.79336	0.819811	3.40732	0.000656036	0.00744309	Slc2a2	solute carrier family 2 (facilitated glucose transporter), member 2 [Source:MGI Symbol;Acc:MGI:1095438]	protein_coding	ENSMUSG00000027690	Upregulated
2594.81	-0.243476	0.0714766	-3.40637	0.000658335	0.00746477	Lpgat1	lysophosphatidylglycerol acyltransferase 1 [Source:MGI Symbol;Acc:MGI:2446186]	protein_coding	ENSMUSG00000026623	none
1025.25	0.305156	0.0895909	3.4061	0.000658977	0.00746763	Wsb1	WD repeat and SOCS box-containing 1 [Source:MGI Symbol;Acc:MGI:1926139]	protein_coding	ENSMUSG00000017677	Upregulated
13.3965	2.51378	0.738098	3.40575	0.000659829	0.00746912	Zbp1	Z-DNA binding protein 1 [Source:MGI Symbol;Acc:MGI:1927449]	protein_coding	ENSMUSG00000027514	Upregulated
291.873	-0.56811	0.166818	-3.40556	0.000660277	0.00746912	Gm37928	predicted gene, 37928 [Source:MGI Symbol;Acc:MGI:5611156]	TEC	ENSMUSG00000104362	Downregulated
736.663	0.361708	0.10621	3.40558	0.000660233	0.00746912	H2az1	H2A.Z variant histone 1 [Source:MGI Symbol;Acc:MGI:1888388]	protein_coding	ENSMUSG00000037894	Upregulated
944.252	0.330075	0.0970368	3.40155	0.00067006	0.00757531	Anxa7	annexin A7 [Source:MGI Symbol;Acc:MGI:88031]	protein_coding	ENSMUSG00000021814	Upregulated
381.689	-0.468531	0.137776	-3.40068	0.000672189	0.00759156	C030017B01Rik	RIKEN cDNA C030017B01 gene [Source:MGI Symbol;Acc:MGI:1924774]	lincRNA	ENSMUSG00000118202	Downregulated
583.252	0.37623	0.110635	3.40064	0.000672289	0.00759156	Snrpb	small nuclear ribonucleoprotein B [Source:MGI Symbol;Acc:MGI:98342]	protein_coding	ENSMUSG00000027404	Upregulated
179.479	0.652354	0.191885	3.39972	0.000674551	0.00761262	Slc22a4	solute carrier family 22 (organic cation transporter), member 4 [Source:MGI Symbol;Acc:MGI:1353479]	protein_coding	ENSMUSG00000020334	Upregulated
1221.53	-0.324671	0.0955372	-3.39837	0.000677895	0.00764586	Rgmb	repulsive guidance molecule family member B [Source:MGI Symbol;Acc:MGI:1916049]	protein_coding	ENSMUSG00000048027	Downregulated
5105.33	-0.237263	0.0698697	-3.39579	0.000684303	0.00771359	Napb	N-ethylmaleimide sensitive fusion protein attachment protein beta [Source:MGI Symbol;Acc:MGI:104562]	protein_coding	ENSMUSG00000027438	none
2244.18	0.274866	0.080949	3.39554	0.000684929	0.00771612	Fosl2	fos-like antigen 2 [Source:MGI Symbol;Acc:MGI:102858]	protein_coding	ENSMUSG00000029135	Upregulated
508.262	-0.390248	0.114944	-3.39511	0.000685998	0.00772362	Dpm1	dolichol-phosphate (beta-D) mannosyltransferase 1 [Source:MGI Symbol;Acc:MGI:1330239]	protein_coding	ENSMUSG00000078919	Downregulated
12.6357	2.35372	0.693308	3.39491	0.000686509	0.00772483	Gm10791	predicted gene 10791 [Source:MGI Symbol;Acc:MGI:3641949]	antisense	ENSMUSG00000115518	Upregulated
20.6329	2.61155	0.769439	3.39409	0.000688559	0.00774336	Gm4951	predicted gene 4951 [Source:MGI Symbol;Acc:MGI:3644953]	protein_coding	ENSMUSG00000073555	Upregulated
29.6827	-1.41865	0.418029	-3.39365	0.000689671	0.00775131	Tbx2	T-box 2 [Source:MGI Symbol;Acc:MGI:98494]	protein_coding	ENSMUSG00000000093	Downregulated
3142.34	0.272967	0.0804848	3.39153	0.000695034	0.00780702	Csrp1	cysteine and glycine-rich protein 1 [Source:MGI Symbol;Acc:MGI:88549]	protein_coding	ENSMUSG00000026421	Upregulated
98.3774	-0.846981	0.249819	-3.39039	0.000697943	0.00783378	Gm37018	predicted gene, 37018 [Source:MGI Symbol;Acc:MGI:5610246]	TEC	ENSMUSG00000102950	Downregulated
1127.49	-0.301806	0.0890213	-3.39027	0.000698234	0.00783378	Firre	functional intergenic repeating RNA element [Source:MGI Symbol;Acc:MGI:2147989]	processed_transcript	ENSMUSG00000085396	Downregulated
94.2983	-0.879673	0.259584	-3.38878	0.000702047	0.00786874	Gm48889	predicted gene, 48889 [Source:MGI Symbol;Acc:MGI:6098650]	TEC	ENSMUSG00000112955	Downregulated
580.187	-0.375515	0.110813	-3.38873	0.00070217	0.00786874	St7	suppression of tumorigenicity 7 [Source:MGI Symbol;Acc:MGI:1927450]	protein_coding	ENSMUSG00000029534	Downregulated
579.568	-0.564331	0.166544	-3.38849	0.000702788	0.00786877	Col5a1	collagen, type V, alpha 1 [Source:MGI Symbol;Acc:MGI:88457]	protein_coding	ENSMUSG00000026837	Downregulated
824.722	0.308061	0.0909201	3.38826	0.000703375	0.00786877	Syvn1	synovial apoptosis inhibitor 1, synoviolin [Source:MGI Symbol;Acc:MGI:1921376]	protein_coding	ENSMUSG00000024807	Upregulated
6353.85	0.189187	0.0558363	3.38825	0.000703404	0.00786877	Pkp4	plakophilin 4 [Source:MGI Symbol;Acc:MGI:109281]	protein_coding	ENSMUSG00000026991	none
815.81	0.357688	0.105606	3.38701	0.000706591	0.00789981	Kcmf1	potassium channel modulatory factor 1 [Source:MGI Symbol;Acc:MGI:1921537]	protein_coding	ENSMUSG00000055239	Upregulated
215.685	-0.551165	0.162754	-3.38648	0.000707951	0.0079104	Slc9a3r2	solute carrier family 9 (sodium/hydrogen exchanger), member 3 regulator 2 [Source:MGI Symbol;Acc:MGI:1890662]	protein_coding	ENSMUSG00000002504	Downregulated
589.994	0.347456	0.102704	3.38308	0.000716766	0.00800423	Uap1	UDP-N-acetylglucosamine pyrophosphorylase 1 [Source:MGI Symbol;Acc:MGI:1334459]	protein_coding	ENSMUSG00000026670	Upregulated
29.0757	1.51645	0.448319	3.38251	0.000718262	0.00801628	Fhl3	four and a half LIM domains 3 [Source:MGI Symbol;Acc:MGI:1341092]	protein_coding	ENSMUSG00000032643	Upregulated
182.328	0.619431	0.183148	3.38214	0.000719245	0.00802257	Fen1	flap structure specific endonuclease 1 [Source:MGI Symbol;Acc:MGI:102779]	protein_coding	ENSMUSG00000024742	Upregulated
44.009	-1.43792	0.425271	-3.38118	0.000721762	0.00804597	Gm47370	predicted gene, 47370 [Source:MGI Symbol;Acc:MGI:6096280]	TEC	ENSMUSG00000113656	Downregulated
73.0019	-0.902712	0.267011	-3.3808	0.000722741	0.0080522	Gm37606	predicted gene, 37606 [Source:MGI Symbol;Acc:MGI:5610834]	TEC	ENSMUSG00000103851	Downregulated
6749.39	-0.243802	0.0721224	-3.38039	0.00072383	0.00805965	Plxna4	plexin A4 [Source:MGI Symbol;Acc:MGI:2179061]	protein_coding	ENSMUSG00000029765	none
331.3	0.486898	0.144045	3.38018	0.000724385	0.00806114	Atp13a4	ATPase type 13A4 [Source:MGI Symbol;Acc:MGI:1924456]	protein_coding	ENSMUSG00000038094	Upregulated
93.5244	0.799397	0.236579	3.37898	0.000727557	0.00809175	Hvcn1	hydrogen voltage-gated channel 1 [Source:MGI Symbol;Acc:MGI:1921346]	protein_coding	ENSMUSG00000064267	Upregulated
412.467	-0.396812	0.117527	-3.37634	0.00073457	0.00816028	Rpgrip1l	Rpgrip1-like [Source:MGI Symbol;Acc:MGI:1920563]	protein_coding	ENSMUSG00000033282	Downregulated
1047.81	0.289833	0.0858398	3.37645	0.000734287	0.00816028	2700081O15Rik	RIKEN cDNA 2700081O15 gene [Source:MGI Symbol;Acc:MGI:1919667]	protein_coding	ENSMUSG00000053080	Upregulated
86.5818	0.853905	0.252988	3.37528	0.000737404	0.00817755	Tax1bp3	Tax1 (human T cell leukemia virus type I) binding protein 3 [Source:MGI Symbol;Acc:MGI:1923531]	protein_coding	ENSMUSG00000040158	Upregulated
199.828	-0.55783	0.165261	-3.37544	0.000736971	0.00817755	Dlx6os1	distal-less homeobox 6, opposite strand 1 [Source:MGI Symbol;Acc:MGI:2443217]	antisense	ENSMUSG00000090063	Downregulated
5370.8	-0.219143	0.064923	-3.37543	0.000737008	0.00817755	Prkca	protein kinase C, alpha [Source:MGI Symbol;Acc:MGI:97595]	protein_coding	ENSMUSG00000050965	none
36.1427	1.54509	0.457794	3.37509	0.000737925	0.00817859	Gm18852	predicted gene, 18852 [Source:MGI Symbol;Acc:MGI:5011037]	processed_pseudogene	ENSMUSG00000099241	Upregulated
15.1286	2.54749	0.755382	3.37246	0.000745009	0.00825234	A730018C14Rik	RIKEN cDNA A730018C14 gene [Source:MGI Symbol;Acc:MGI:2442339]	processed_transcript	ENSMUSG00000047828	Upregulated
1213.23	0.273092	0.0810351	3.37004	0.000751561	0.00832012	Zfp142	zinc finger protein 142 [Source:MGI Symbol;Acc:MGI:1924514]	protein_coding	ENSMUSG00000026135	Upregulated
188.381	0.591723	0.175615	3.36942	0.000753257	0.00833407	Fam189a2	family with sequence similarity 189, member A2 [Source:MGI Symbol;Acc:MGI:2685813]	protein_coding	ENSMUSG00000071604	Upregulated
955.776	-0.303837	0.090183	-3.36911	0.000754106	0.00833866	Rab11fip2	RAB11 family interacting protein 2 (class I) [Source:MGI Symbol;Acc:MGI:1922248]	protein_coding	ENSMUSG00000040022	Downregulated
150.259	0.682834	0.202711	3.36851	0.000755754	0.00835206	Zc3h12a	zinc finger CCCH type containing 12A [Source:MGI Symbol;Acc:MGI:2385891]	protein_coding	ENSMUSG00000042677	Upregulated
443.426	0.440965	0.130924	3.3681	0.000756879	0.00835967	Septin2	septin 2 [Source:MGI Symbol;Acc:MGI:97298]	protein_coding	ENSMUSG00000026276	Upregulated
488.611	-1.81201	0.538189	-3.36687	0.000760277	0.00839238	Ptprb	protein tyrosine phosphatase, receptor type, B [Source:MGI Symbol;Acc:MGI:97809]	protein_coding	ENSMUSG00000020154	Downregulated
9084.96	0.240773	0.0715375	3.36569	0.000763531	0.00842344	Qk	quaking [Source:MGI Symbol;Acc:MGI:97837]	protein_coding	ENSMUSG00000062078	none
15.2926	-2.10489	0.625625	-3.36446	0.000766934	0.00845126	Slc38a11	solute carrier family 38, member 11 [Source:MGI Symbol;Acc:MGI:2443383]	protein_coding	ENSMUSG00000061171	Downregulated
3340.31	-0.235813	0.0700867	-3.36459	0.000766574	0.00845126	Oxr1	oxidation resistance 1 [Source:MGI Symbol;Acc:MGI:2179326]	protein_coding	ENSMUSG00000022307	none
41.7797	-1.27971	0.38042	-3.36395	0.000768349	0.00846199	Gm37266	predicted gene, 37266 [Source:MGI Symbol;Acc:MGI:5610494]	TEC	ENSMUSG00000102600	Downregulated
576.004	0.370972	0.110344	3.36195	0.00077393	0.00851856	Slc7a2	solute carrier family 7 (cationic amino acid transporter, y+ system), member 2 [Source:MGI Symbol;Acc:MGI:99828]	protein_coding	ENSMUSG00000031596	Upregulated
79.0738	-0.879312	0.261699	-3.36002	0.000779379	0.00857135	A530083M17Rik	RIKEN cDNA A530083M17 gene [Source:MGI Symbol;Acc:MGI:2444172]	TEC	ENSMUSG00000106024	Downregulated
1200.3	0.296136	0.0881375	3.35993	0.00077962	0.00857135	Fnip1	folliculin interacting protein 1 [Source:MGI Symbol;Acc:MGI:2444668]	protein_coding	ENSMUSG00000035992	Upregulated
2944.26	0.274193	0.0816258	3.35914	0.000781856	0.008591	Rpl6	ribosomal protein L6 [Source:MGI Symbol;Acc:MGI:108057]	protein_coding	ENSMUSG00000029614	Upregulated
1395.57	-0.324579	0.0966746	-3.35744	0.000786682	0.00863909	Hecw1	HECT, C2 and WW domain containing E3 ubiquitin protein ligase 1 [Source:MGI Symbol;Acc:MGI:2444115]	protein_coding	ENSMUSG00000021301	Downregulated
196.116	-0.561469	0.16724	-3.35727	0.000787154	0.00863932	Pcdha9	protocadherin alpha 9 [Source:MGI Symbol;Acc:MGI:2447322]	protein_coding	ENSMUSG00000103770	Downregulated
260.879	0.500353	0.149069	3.35653	0.000789274	0.00865763	Slbp	stem-loop binding protein [Source:MGI Symbol;Acc:MGI:108402]	protein_coding	ENSMUSG00000004642	Upregulated
55.1272	-1.09039	0.324885	-3.35624	0.000790086	0.00866158	Gm15902	predicted gene 15902 [Source:MGI Symbol;Acc:MGI:3802133]	sense_intronic	ENSMUSG00000086012	Downregulated
6.02123	4.63628	1.38224	3.35417	0.000796036	0.00870477	Gm18445	predicted gene, 18445 [Source:MGI Symbol;Acc:MGI:5010630]	unprocessed_pseudogene	ENSMUSG00000103588	Upregulated
30.9268	-1.79007	0.533642	-3.35444	0.000795256	0.00870477	Sox17	SRY (sex determining region Y)-box 17 [Source:MGI Symbol;Acc:MGI:107543]	protein_coding	ENSMUSG00000025902	Downregulated
507.63	-0.449269	0.133939	-3.35428	0.000795704	0.00870477	5330434G04Rik	RIKEN cDNA 5330434G04 gene [Source:MGI Symbol;Acc:MGI:1925519]	lincRNA	ENSMUSG00000087620	Downregulated
958.147	-0.353549	0.105409	-3.35408	0.000796295	0.00870477	Zcchc7	zinc finger, CCHC domain containing 7 [Source:MGI Symbol;Acc:MGI:2442912]	protein_coding	ENSMUSG00000035649	Downregulated
1118.14	0.313065	0.0933315	3.35433	0.000795578	0.00870477	Trib1	tribbles pseudokinase 1 [Source:MGI Symbol;Acc:MGI:2443397]	protein_coding	ENSMUSG00000032501	Upregulated
509.313	0.414192	0.123526	3.35307	0.00079921	0.00873165	Rhoq	ras homolog family member Q [Source:MGI Symbol;Acc:MGI:1931553]	protein_coding	ENSMUSG00000024143	Upregulated
55.5233	-1.06036	0.316382	-3.35152	0.000803696	0.00877362	Ikzf1	IKAROS family zinc finger 1 [Source:MGI Symbol;Acc:MGI:1342540]	protein_coding	ENSMUSG00000018654	Downregulated
469.688	0.400594	0.11953	3.35143	0.000803966	0.00877362	Denr	density-regulated protein [Source:MGI Symbol;Acc:MGI:1915434]	protein_coding	ENSMUSG00000023106	Upregulated
334.875	-0.437763	0.130647	-3.35072	0.000806021	0.00878604	Tbc1d32	TBC1 domain family, member 32 [Source:MGI Symbol;Acc:MGI:2442827]	protein_coding	ENSMUSG00000038122	Downregulated
889.078	0.301868	0.0900882	3.35081	0.000805757	0.00878604	Morc2a	microrchidia 2A [Source:MGI Symbol;Acc:MGI:1921772]	protein_coding	ENSMUSG00000034543	Upregulated
116.339	0.706181	0.21077	3.35048	0.000806709	0.00878854	Rcc1	regulator of chromosome condensation 1 [Source:MGI Symbol;Acc:MGI:1913989]	protein_coding	ENSMUSG00000028896	Upregulated
811.929	0.337345	0.100697	3.35009	0.000807841	0.00879588	Abhd4	abhydrolase domain containing 4 [Source:MGI Symbol;Acc:MGI:1915938]	protein_coding	ENSMUSG00000040997	Upregulated
48.2862	1.56017	0.465915	3.34861	0.000812176	0.00883806	Trpv4	transient receptor potential cation channel, subfamily V, member 4 [Source:MGI Symbol;Acc:MGI:1926945]	protein_coding	ENSMUSG00000014158	Upregulated
63.8792	-0.990804	0.295943	-3.34796	0.000814083	0.00885379	6330415B21Rik	RIKEN cDNA 6330415B21 gene [Source:MGI Symbol;Acc:MGI:1918003]	TEC	ENSMUSG00000108077	Downregulated
390.241	-0.438207	0.130979	-3.34562	0.000820979	0.00892372	Cntnap5b	contactin associated protein-like 5B [Source:MGI Symbol;Acc:MGI:3664583]	protein_coding	ENSMUSG00000067028	Downregulated
127.009	-0.770924	0.230568	-3.34358	0.000827041	0.00898452	Gm44679	predicted gene 44679 [Source:MGI Symbol;Acc:MGI:5753255]	TEC	ENSMUSG00000109320	Downregulated
1584.63	-0.261479	0.0782279	-3.34252	0.000830201	0.00901375	Nrg3	neuregulin 3 [Source:MGI Symbol;Acc:MGI:1097165]	protein_coding	ENSMUSG00000041014	Downregulated
86.8518	-0.833958	0.249557	-3.34176	0.000832494	0.00903353	D230049E03Rik	RIKEN cDNA D230049E03 gene [Source:MGI Symbol;Acc:MGI:2443283]	TEC	ENSMUSG00000113196	Downregulated
201.073	-0.600673	0.17977	-3.34135	0.000833726	0.00904178	Rgs6	regulator of G-protein signaling 6 [Source:MGI Symbol;Acc:MGI:1354730]	protein_coding	ENSMUSG00000021219	Downregulated
293.4	0.483608	0.144831	3.33913	0.000840419	0.00910825	Bend3	BEN domain containing 3 [Source:MGI Symbol;Acc:MGI:2677212]	protein_coding	ENSMUSG00000038214	Upregulated
1539.27	0.319443	0.0956701	3.339	0.000840805	0.00910825	Rack1	receptor for activated C kinase 1 [Source:MGI Symbol;Acc:MGI:101849]	protein_coding	ENSMUSG00000020372	Upregulated
82.0037	1.23075	0.368824	3.33695	0.000847044	0.00917065	9930111J21Rik2	RIKEN cDNA 9930111J21 gene 2 [Source:MGI Symbol;Acc:MGI:3711310]	protein_coding	ENSMUSG00000069892	Upregulated
114.837	0.851	0.25508	3.3362	0.000849306	0.00918995	Zfp52	zinc finger protein 52 [Source:MGI Symbol;Acc:MGI:99199]	protein_coding	ENSMUSG00000051341	Upregulated
89.3113	-0.83423	0.250069	-3.336	0.000849923	0.00919144	Gm48114	predicted gene, 48114 [Source:MGI Symbol;Acc:MGI:6097467]	TEC	ENSMUSG00000110928	Downregulated
1002.6	0.413024	0.123839	3.33517	0.000852474	0.00920346	Peli1	pellino 1 [Source:MGI Symbol;Acc:MGI:1914495]	protein_coding	ENSMUSG00000020134	Upregulated
1802.04	0.308439	0.0924745	3.33539	0.000851794	0.00920346	Rhoa	ras homolog family member A [Source:MGI Symbol;Acc:MGI:1096342]	protein_coding	ENSMUSG00000007815	Upregulated
2370.54	-0.294609	0.0883314	-3.33527	0.00085216	0.00920346	Mkln1	muskelin 1, intracellular mediator containing kelch motifs [Source:MGI Symbol;Acc:MGI:1351638]	protein_coding	ENSMUSG00000025609	Downregulated
318.23	0.481073	0.144267	3.33462	0.000854173	0.00921661	Dbx2	developing brain homeobox 2 [Source:MGI Symbol;Acc:MGI:107445]	protein_coding	ENSMUSG00000045608	Upregulated
10583.4	-0.26508	0.0795222	-3.3334	0.000857902	0.00925164	Kcnq2	potassium voltage-gated channel, subfamily Q, member 2 [Source:MGI Symbol;Acc:MGI:1309503]	protein_coding	ENSMUSG00000016346	Downregulated
20.1641	2.57243	0.771954	3.33236	0.000861123	0.00927594	Cldn2	claudin 2 [Source:MGI Symbol;Acc:MGI:1276110]	protein_coding	ENSMUSG00000047230	Upregulated
1250.86	0.270097	0.0810526	3.33237	0.000861111	0.00927594	Copb2	coatomer protein complex, subunit beta 2 (beta prime) [Source:MGI Symbol;Acc:MGI:1354962]	protein_coding	ENSMUSG00000032458	Upregulated
164.284	-0.610797	0.183354	-3.33125	0.00086458	0.00930795	Frem2	Fras1 related extracellular matrix protein 2 [Source:MGI Symbol;Acc:MGI:2444465]	protein_coding	ENSMUSG00000037016	Downregulated
1425.98	-0.292931	0.0879397	-3.33105	0.000865206	0.00930946	Tmem130	transmembrane protein 130 [Source:MGI Symbol;Acc:MGI:3607706]	protein_coding	ENSMUSG00000043388	Downregulated
16.7012	1.96542	0.590067	3.33085	0.000865826	0.00931091	S100a2	S100 calcium binding protein A2 [Source:MGI Symbol;Acc:MGI:3510999]	protein_coding	ENSMUSG00000094018	Upregulated
43.3849	1.35898	0.408193	3.32927	0.000870739	0.00935849	Irx3	Iroquois related homeobox 3 [Source:MGI Symbol;Acc:MGI:1197522]	protein_coding	ENSMUSG00000031734	Upregulated
2531.39	-0.282791	0.0849912	-3.3273	0.000876927	0.00941972	Eml5	echinoderm microtubule associated protein like 5 [Source:MGI Symbol;Acc:MGI:2442513]	protein_coding	ENSMUSG00000051166	Downregulated
225.056	0.614722	0.184832	3.32583	0.00088155	0.00945878	Snhg1	small nucleolar RNA host gene 1 [Source:MGI Symbol;Acc:MGI:3763743]	processed_transcript	ENSMUSG00000108414	Upregulated
1569.37	0.261277	0.0785571	3.32595	0.000881174	0.00945878	Nufip2	nuclear fragile X mental retardation protein interacting protein 2 [Source:MGI Symbol;Acc:MGI:1915814]	protein_coding	ENSMUSG00000037857	Upregulated
450.662	-0.42574	0.12805	-3.3248	0.000884806	0.0094884	Elavl4	ELAV like RNA binding protein 4 [Source:MGI Symbol;Acc:MGI:107427]	protein_coding	ENSMUSG00000028546	Downregulated
340.617	-0.450474	0.135517	-3.32411	0.000887016	0.00950679	A230057D06Rik	RIKEN cDNA A230057D06 gene [Source:MGI Symbol;Acc:MGI:2442922]	lincRNA	ENSMUSG00000109394	Downregulated
459.294	-0.384828	0.1158	-3.32321	0.000889868	0.00952671	Gm9866	predicted gene 9866 [Source:MGI Symbol;Acc:MGI:3643118]	lincRNA	ENSMUSG00000094002	Downregulated
4369.09	-0.314297	0.0945755	-3.32324	0.000889783	0.00952671	Dgkh	diacylglycerol kinase, eta [Source:MGI Symbol;Acc:MGI:2444188]	protein_coding	ENSMUSG00000034731	Downregulated
186.04	0.619251	0.186442	3.32142	0.000895607	0.00957745	Arrdc4	arrestin domain containing 4 [Source:MGI Symbol;Acc:MGI:1913662]	protein_coding	ENSMUSG00000042659	Upregulated
1017.95	0.305079	0.0918495	3.32151	0.000895322	0.00957745	Rbm27	RNA binding motif protein 27 [Source:MGI Symbol;Acc:MGI:2147194]	protein_coding	ENSMUSG00000024491	Upregulated
66.5378	1.0279	0.309525	3.32088	0.000897331	0.00959054	Lsmem1	leucine-rich single-pass membrane protein 1 [Source:MGI Symbol;Acc:MGI:2685735]	protein_coding	ENSMUSG00000071342	Upregulated
702.679	-0.325366	0.0979867	-3.32051	0.000898533	0.00959803	Pnma2	paraneoplastic antigen MA2 [Source:MGI Symbol;Acc:MGI:2444129]	protein_coding	ENSMUSG00000046204	Downregulated
336.641	0.489656	0.147511	3.31944	0.000901981	0.0096295	Txn1	thioredoxin 1 [Source:MGI Symbol;Acc:MGI:98874]	protein_coding	ENSMUSG00000028367	Upregulated
54.0188	1.01716	0.30649	3.31874	0.000904245	0.0096483	S1pr2	sphingosine-1-phosphate receptor 2 [Source:MGI Symbol;Acc:MGI:99569]	protein_coding	ENSMUSG00000043895	Upregulated
25.363	-1.58715	0.47829	-3.31838	0.000905416	0.00965005	Gper1	G protein-coupled estrogen receptor 1 [Source:MGI Symbol;Acc:MGI:1924104]	protein_coding	ENSMUSG00000053647	Downregulated
680.9	-0.324043	0.0976475	-3.3185	0.000905036	0.00965005	Macrod2	mono-ADP ribosylhydrolase 2 [Source:MGI Symbol;Acc:MGI:1920149]	protein_coding	ENSMUSG00000068205	Downregulated
390.069	-0.525712	0.158477	-3.31728	0.000908996	0.00968283	Thsd7b	thrombospondin, type I, domain containing 7B [Source:MGI Symbol;Acc:MGI:2443925]	protein_coding	ENSMUSG00000042581	Downregulated
252.91	0.49225	0.14841	3.31682	0.000910478	0.00969323	Bcar3	breast cancer anti-estrogen resistance 3 [Source:MGI Symbol;Acc:MGI:1352501]	protein_coding	ENSMUSG00000028121	Upregulated
1629.28	-0.249143	0.0751337	-3.316	0.000913159	0.00971638	Mlec	malectin [Source:MGI Symbol;Acc:MGI:1924015]	protein_coding	ENSMUSG00000048578	none
3763.32	-0.216985	0.0654424	-3.31567	0.000914243	0.00972251	Auts2	autism susceptibility candidate 2 [Source:MGI Symbol;Acc:MGI:1919847]	protein_coding	ENSMUSG00000029673	none
1598.48	0.349722	0.105498	3.31497	0.000916541	0.00974155	Rpl23	ribosomal protein L23 [Source:MGI Symbol;Acc:MGI:1929455]	protein_coding	ENSMUSG00000071415	Upregulated
255.797	0.512487	0.154631	3.31426	0.000918876	0.00975655	Esyt1	extended synaptotagmin-like protein 1 [Source:MGI Symbol;Acc:MGI:1344426]	protein_coding	ENSMUSG00000025366	Upregulated
6592.64	-0.318903	0.0962224	-3.31423	0.00091897	0.00975655	Kcnq1ot1	KCNQ1 overlapping transcript 1 [Source:MGI Symbol;Acc:MGI:1926855]	antisense	ENSMUSG00000101609	Downregulated
837.006	0.307031	0.0926895	3.31247	0.000924771	0.00981271	Rnf19b	ring finger protein 19B [Source:MGI Symbol;Acc:MGI:1922484]	protein_coding	ENSMUSG00000028793	Upregulated
2357.16	0.238923	0.0721349	3.31216	0.000925775	0.00981792	Pcdhgc3	protocadherin gamma subfamily C, 3 [Source:MGI Symbol;Acc:MGI:1935201]	protein_coding	ENSMUSG00000102918	none
150.413	-0.671955	0.202914	-3.31153	0.000927875	0.00983476	Gm38381	predicted gene, 38381 [Source:MGI Symbol;Acc:MGI:5611609]	TEC	ENSMUSG00000102594	Downregulated
4618.98	-0.283052	0.0854787	-3.31137	0.000928394	0.00983482	D10Wsu102e	DNA segment, Chr 10, Wayne State University 102, expressed [Source:MGI Symbol;Acc:MGI:106381]	protein_coding	ENSMUSG00000020255	Downregulated
27.2246	1.579	0.476938	3.31069	0.000930654	0.00985332	Wnt11	wingless-type MMTV integration site family, member 11 [Source:MGI Symbol;Acc:MGI:101948]	protein_coding	ENSMUSG00000015957	Upregulated
27.6278	1.80171	0.544237	3.31052	0.000931234	0.00985402	Nupl1	nucleoporin like 1 [Source:MGI Symbol;Acc:MGI:1919094]	protein_coding	ENSMUSG00000063895	Upregulated
1486.3	-0.247822	0.0748625	-3.31036	0.000931767	0.00985422	Mdga2	MAM domain containing glycosylphosphatidylinositol anchor 2 [Source:MGI Symbol;Acc:MGI:2444706]	protein_coding	ENSMUSG00000034912	none
1020.81	-0.302727	0.0914635	-3.30982	0.000933573	0.00986787	Gdap1	ganglioside-induced differentiation-associated-protein 1 [Source:MGI Symbol;Acc:MGI:1338002]	protein_coding	ENSMUSG00000025777	Downregulated
1849.92	-0.270076	0.0816292	-3.30857	0.00093774	0.00990646	Kcnd3	potassium voltage-gated channel, Shal-related family, member 3 [Source:MGI Symbol;Acc:MGI:1928743]	protein_coding	ENSMUSG00000040896	Downregulated
522.962	0.379245	0.114669	3.3073	0.000941984	0.00994582	Jpt1	Jupiter microtubule associated homolog 1 [Source:MGI Symbol;Acc:MGI:1096361]	protein_coding	ENSMUSG00000020737	Upregulated
76.0574	-0.854613	0.258535	-3.3056	0.000947721	0.0100009	Gm43776	predicted gene 43776 [Source:MGI Symbol;Acc:MGI:5663913]	TEC	ENSMUSG00000105946	Downregulated
3873.63	-0.266356	0.0805935	-3.30493	0.000949989	0.0100193	Tmem178b	transmembrane protein 178B [Source:MGI Symbol;Acc:MGI:3647581]	protein_coding	ENSMUSG00000057716	Downregulated
16.7514	-1.87015	0.566408	-3.30177	0.000960758	0.0101273	Adam30	a disintegrin and metallopeptidase domain 30 [Source:MGI Symbol;Acc:MGI:1918328]	protein_coding	ENSMUSG00000043468	Downregulated
508.141	0.373405	0.113157	3.29988	0.000967274	0.0101904	Patl1	protein associated with topoisomerase II homolog 1 (yeast) [Source:MGI Symbol;Acc:MGI:2147679]	protein_coding	ENSMUSG00000046139	Upregulated
82.9425	-0.93748	0.28413	-3.29947	0.000968663	0.0101994	Gm47592	predicted gene, 47592 [Source:MGI Symbol;Acc:MGI:6096638]	TEC	ENSMUSG00000112015	Downregulated
364.324	-0.532587	0.161474	-3.29829	0.000972761	0.0102369	Gm45176	predicted gene 45176 [Source:MGI Symbol;Acc:MGI:5753752]	TEC	ENSMUSG00000109239	Downregulated
171.5	0.593115	0.179845	3.29793	0.00097402	0.0102446	Tmem123	transmembrane protein 123 [Source:MGI Symbol;Acc:MGI:1919179]	protein_coding	ENSMUSG00000050912	Upregulated
2723.6	0.223913	0.0679035	3.29752	0.000975433	0.0102538	Zcchc14	zinc finger, CCHC domain containing 14 [Source:MGI Symbol;Acc:MGI:2159407]	protein_coding	ENSMUSG00000061410	none
610.981	-0.352534	0.106937	-3.29666	0.000978436	0.0102797	Cdh10	cadherin 10 [Source:MGI Symbol;Acc:MGI:107436]	protein_coding	ENSMUSG00000022321	Downregulated
80.0303	-0.92466	0.280629	-3.29496	0.000984355	0.0103363	A430019L02Rik	RIKEN cDNA A430019L02 gene [Source:MGI Symbol;Acc:MGI:2444246]	TEC	ENSMUSG00000117429	Downregulated
70.6977	-0.892299	0.270959	-3.29312	0.000990837	0.0103873	Cntnap3	contactin associated protein-like 3 [Source:MGI Symbol;Acc:MGI:3588199]	protein_coding	ENSMUSG00000033063	Downregulated
342.308	0.456521	0.138621	3.2933	0.000990194	0.0103873	Atf5	activating transcription factor 5 [Source:MGI Symbol;Acc:MGI:2141857]	protein_coding	ENSMUSG00000038539	Upregulated
6087.71	-0.225448	0.0684578	-3.29324	0.0009904	0.0103873	Celf4	CUGBP, Elav-like family member 4 [Source:MGI Symbol;Acc:MGI:1932407]	protein_coding	ENSMUSG00000024268	none
542.631	-0.349159	0.106066	-3.2919	0.000995147	0.0104267	Mtx3	metaxin 3 [Source:MGI Symbol;Acc:MGI:2686040]	protein_coding	ENSMUSG00000021704	Downregulated
14.2148	2.49841	0.759553	3.28932	0.0010043	0.0105169	Tslp	thymic stromal lymphopoietin [Source:MGI Symbol;Acc:MGI:1855696]	protein_coding	ENSMUSG00000024379	Upregulated
61.9627	-0.965887	0.293704	-3.28864	0.00100672	0.0105365	Gm44441	predicted gene, 44441 [Source:MGI Symbol;Acc:MGI:5690833]	TEC	ENSMUSG00000107595	Downregulated
106.504	-0.833859	0.25376	-3.28602	0.00101614	0.0106293	Gm43872	predicted gene, 43872 [Source:MGI Symbol;Acc:MGI:5690264]	TEC	ENSMUSG00000108070	Downregulated
240.145	0.494423	0.150474	3.28577	0.00101703	0.0106328	Eif1ad	eukaryotic translation initiation factor 1A domain containing [Source:MGI Symbol;Acc:MGI:1917110]	protein_coding	ENSMUSG00000024841	Upregulated
29.5464	-1.37265	0.417788	-3.28552	0.00101794	0.0106365	Gm43526	predicted gene 43526 [Source:MGI Symbol;Acc:MGI:5663663]	TEC	ENSMUSG00000105803	Downregulated
80.8568	-0.816757	0.248712	-3.28395	0.00102364	0.0106902	Gm37864	predicted gene, 37864 [Source:MGI Symbol;Acc:MGI:5611092]	sense_intronic	ENSMUSG00000102401	Downregulated
927.347	0.299801	0.0913302	3.28261	0.00102851	0.0107353	Gm16286	predicted gene 16286 [Source:MGI Symbol;Acc:MGI:3833940]	protein_coding	ENSMUSG00000024571	Upregulated
7015.11	-0.272565	0.08305	-3.28194	0.00103095	0.0107549	Disp2	dispatched RND tramsporter family member 2 [Source:MGI Symbol;Acc:MGI:2388733]	protein_coding	ENSMUSG00000040035	Downregulated
108.302	-0.856321	0.260989	-3.28107	0.00103415	0.0107824	Gm43696	predicted gene 43696 [Source:MGI Symbol;Acc:MGI:5663833]	sense_intronic	ENSMUSG00000105304	Downregulated
278.114	0.460408	0.140409	3.27906	0.00104155	0.0108536	Aen	apoptosis enhancing nuclease [Source:MGI Symbol;Acc:MGI:1915298]	protein_coding	ENSMUSG00000030609	Upregulated
7.61905	3.37624	1.03012	3.27751	0.00104728	0.0109074	5430430B14Rik	RIKEN cDNA 5430430B14 gene [Source:MGI Symbol;Acc:MGI:1918674]	TEC	ENSMUSG00000109953	Upregulated
2478.18	0.233772	0.0713401	3.27687	0.00104966	0.0109262	Eprs	glutamyl-prolyl-tRNA synthetase [Source:MGI Symbol;Acc:MGI:97838]	protein_coding	ENSMUSG00000026615	none
28842.1	0.274222	0.0837124	3.27577	0.00105376	0.010963	mt-Nd2	mitochondrially encoded NADH dehydrogenase 2 [Source:MGI Symbol;Acc:MGI:102500]	protein_coding	ENSMUSG00000064345	Upregulated
58.1688	-0.981722	0.299876	-3.27376	0.00106127	0.0110352	Tmem132c	transmembrane protein 132C [Source:MGI Symbol;Acc:MGI:2443061]	protein_coding	ENSMUSG00000034324	Downregulated
2048.72	0.228379	0.0697787	3.27291	0.00106447	0.0110624	Ldha	lactate dehydrogenase A [Source:MGI Symbol;Acc:MGI:96759]	protein_coding	ENSMUSG00000063229	none
5968.6	-0.239984	0.0733934	-3.26983	0.00107614	0.0111776	Grm5	glutamate receptor, metabotropic 5 [Source:MGI Symbol;Acc:MGI:1351342]	protein_coding	ENSMUSG00000049583	none
524.854	0.440085	0.1346	3.26958	0.00107706	0.0111811	H4c3	H4 clustered histone 3 [Source:MGI Symbol;Acc:MGI:2448421]	protein_coding	ENSMUSG00000060678	Upregulated
3457.72	0.33296	0.101843	3.26934	0.00107799	0.0111847	Rplp1	ribosomal protein, large, P1 [Source:MGI Symbol;Acc:MGI:1927099]	protein_coding	ENSMUSG00000007892	Upregulated
175.74	-0.597173	0.182724	-3.26818	0.00108243	0.0112247	Zdhhc24	zinc finger, DHHC domain containing 24 [Source:MGI Symbol;Acc:MGI:1917855]	protein_coding	ENSMUSG00000006463	Downregulated
663.398	-0.332742	0.101827	-3.26773	0.00108414	0.0112364	Pik3c2b	phosphatidylinositol-4-phosphate 3-kinase catalytic subunit type 2 beta [Source:MGI Symbol;Acc:MGI:2685045]	protein_coding	ENSMUSG00000026447	Downregulated
778.422	-0.335121	0.102567	-3.26735	0.0010856	0.0112455	Chst10	carbohydrate sulfotransferase 10 [Source:MGI Symbol;Acc:MGI:2138283]	protein_coding	ENSMUSG00000026080	Downregulated
3282.57	-0.236673	0.072489	-3.26495	0.00109484	0.011335	Reep5	receptor accessory protein 5 [Source:MGI Symbol;Acc:MGI:1270152]	protein_coding	ENSMUSG00000005873	none
853.959	0.332561	0.101868	3.26461	0.00109615	0.0113425	Il33	interleukin 33 [Source:MGI Symbol;Acc:MGI:1924375]	protein_coding	ENSMUSG00000024810	Upregulated
885.463	-0.417393	0.127876	-3.26404	0.00109837	0.0113593	Plxnc1	plexin C1 [Source:MGI Symbol;Acc:MGI:1890127]	protein_coding	ENSMUSG00000074785	Downregulated
5667.74	-0.274157	0.0840039	-3.26363	0.00109995	0.0113695	Pgm2l1	phosphoglucomutase 2-like 1 [Source:MGI Symbol;Acc:MGI:1918224]	protein_coding	ENSMUSG00000030729	Downregulated
122.16	-0.698798	0.214146	-3.26318	0.0011017	0.0113814	Lair1	leukocyte-associated Ig-like receptor 1 [Source:MGI Symbol;Acc:MGI:105492]	protein_coding	ENSMUSG00000055541	Downregulated
282.248	-0.513957	0.157589	-3.26137	0.00110874	0.011448	Pcdhb19	protocadherin beta 19 [Source:MGI Symbol;Acc:MGI:2136757]	protein_coding	ENSMUSG00000043313	Downregulated
50.5976	1.12444	0.344922	3.25999	0.00111415	0.0114977	Tes	testis derived transcript [Source:MGI Symbol;Acc:MGI:105081]	protein_coding	ENSMUSG00000029552	Upregulated
60510.7	0.242958	0.0745817	3.25761	0.00112354	0.0115884	Kif5a	kinesin family member 5A [Source:MGI Symbol;Acc:MGI:109564]	protein_coding	ENSMUSG00000074657	none
3037.95	-0.221588	0.068029	-3.25726	0.00112492	0.0115963	Setd7	SET domain containing (lysine methyltransferase) 7 [Source:MGI Symbol;Acc:MGI:1920501]	protein_coding	ENSMUSG00000037111	none
97.3151	0.778807	0.239135	3.25677	0.00112687	0.0116102	Clp1	CLP1, cleavage and polyadenylation factor I subunit [Source:MGI Symbol;Acc:MGI:2138968]	protein_coding	ENSMUSG00000027079	Upregulated
600.858	0.354166	0.108763	3.25632	0.00112866	0.0116156	Topors	topoisomerase I binding, arginine/serine-rich [Source:MGI Symbol;Acc:MGI:2146189]	protein_coding	ENSMUSG00000036822	Upregulated
1057.81	0.288968	0.0887444	3.25618	0.00112921	0.0116156	Golph3	golgi phosphoprotein 3 [Source:MGI Symbol;Acc:MGI:1913879]	protein_coding	ENSMUSG00000022200	Upregulated
3930.27	-0.264773	0.0813129	-3.25622	0.00112907	0.0116156	Lynx1	Ly6/neurotoxin 1 [Source:MGI Symbol;Acc:MGI:1345180]	protein_coding	ENSMUSG00000022594	Downregulated
355.528	0.445419	0.136807	3.25581	0.00113068	0.0116245	Sav1	salvador family WW domain containing 1 [Source:MGI Symbol;Acc:MGI:1927144]	protein_coding	ENSMUSG00000021067	Upregulated
534.376	-0.355516	0.109234	-3.25462	0.00113543	0.011667	Fgf14	fibroblast growth factor 14 [Source:MGI Symbol;Acc:MGI:109189]	protein_coding	ENSMUSG00000025551	Downregulated
292.575	-0.458609	0.140932	-3.25411	0.00113748	0.0116818	Fstl5	follistatin-like 5 [Source:MGI Symbol;Acc:MGI:2442179]	protein_coding	ENSMUSG00000034098	Downregulated
925.443	-0.35375	0.108716	-3.25388	0.00113839	0.0116849	Gm4631	predicted gene 4631 [Source:MGI Symbol;Acc:MGI:3782813]	protein_coding	ENSMUSG00000078899	Downregulated
243.556	0.526634	0.161885	3.25313	0.00114141	0.0117097	Penk	preproenkephalin [Source:MGI Symbol;Acc:MGI:104629]	protein_coding	ENSMUSG00000045573	Upregulated
2215.45	0.274134	0.0842771	3.25278	0.00114284	0.0117181	Arpc2	actin related protein 2/3 complex, subunit 2 [Source:MGI Symbol;Acc:MGI:1923959]	protein_coding	ENSMUSG00000006304	Upregulated
1783.1	0.237452	0.0730058	3.25251	0.00114391	0.0117228	Actn4	actinin alpha 4 [Source:MGI Symbol;Acc:MGI:1890773]	protein_coding	ENSMUSG00000054808	none
395.284	-0.437582	0.134543	-3.25234	0.00114457	0.0117233	Smoc2	SPARC related modular calcium binding 2 [Source:MGI Symbol;Acc:MGI:1929881]	protein_coding	ENSMUSG00000023886	Downregulated
1330.38	0.282348	0.0868732	3.25012	0.00115356	0.0118091	Aamp	angio-associated migratory protein [Source:MGI Symbol;Acc:MGI:107809]	protein_coding	ENSMUSG00000006299	Upregulated
1638.78	0.269211	0.082881	3.24816	0.00116152	0.0118842	Nrip1	nuclear receptor interacting protein 1 [Source:MGI Symbol;Acc:MGI:1315213]	protein_coding	ENSMUSG00000048490	Upregulated
42.6095	-1.17206	0.360953	-3.24712	0.00116578	0.0119214	Gm37999	predicted gene, 37999 [Source:MGI Symbol;Acc:MGI:5611227]	TEC	ENSMUSG00000103482	Downregulated
76.7128	-0.855226	0.263425	-3.24657	0.00116806	0.0119384	Alpl	alkaline phosphatase, liver/bone/kidney [Source:MGI Symbol;Acc:MGI:87983]	protein_coding	ENSMUSG00000028766	Downregulated
174.397	0.599552	0.184705	3.24599	0.00117041	0.011956	Psme2	proteasome (prosome, macropain) activator subunit 2 (PA28 beta) [Source:MGI Symbol;Acc:MGI:1096365]	protein_coding	ENSMUSG00000079197	Upregulated
77.9347	-0.868754	0.267736	-3.24481	0.00117527	0.0119937	Gm42589	predicted gene 42589 [Source:MGI Symbol;Acc:MGI:5662726]	TEC	ENSMUSG00000105470	Downregulated
138.347	0.646835	0.199345	3.2448	0.00117535	0.0119937	Cav1	caveolin 1, caveolae protein [Source:MGI Symbol;Acc:MGI:102709]	protein_coding	ENSMUSG00000007655	Upregulated
544.277	-0.346765	0.106887	-3.24423	0.00117767	0.0119982	AW549877	expressed sequence AW549877 [Source:MGI Symbol;Acc:MGI:2146232]	protein_coding	ENSMUSG00000041935	Downregulated
834.827	-0.339844	0.10475	-3.24432	0.0011773	0.0119982	Zfp398	zinc finger protein 398 [Source:MGI Symbol;Acc:MGI:1917856]	protein_coding	ENSMUSG00000062519	Downregulated
2080.9	0.255312	0.0786956	3.2443	0.00117738	0.0119982	Plekhm2	pleckstrin homology domain containing, family M (with RUN domain) member 2 [Source:MGI Symbol;Acc:MGI:1916832]	protein_coding	ENSMUSG00000028917	none
9.86655	-2.56437	0.790552	-3.24378	0.00117957	0.0120048	Gm43168	predicted gene 43168 [Source:MGI Symbol;Acc:MGI:5663305]	TEC	ENSMUSG00000107358	Downregulated
1687.51	0.304372	0.0938299	3.24387	0.00117919	0.0120048	Rpl11	ribosomal protein L11 [Source:MGI Symbol;Acc:MGI:1914275]	protein_coding	ENSMUSG00000059291	Upregulated
93.4923	-0.793583	0.244661	-3.2436	0.00118027	0.0120056	Gm19327	predicted gene, 19327 [Source:MGI Symbol;Acc:MGI:5011512]	TEC	ENSMUSG00000113776	Downregulated
392.836	-0.418107	0.128936	-3.24273	0.00118388	0.0120359	Rab27b	RAB27B, member RAS oncogene family [Source:MGI Symbol;Acc:MGI:1931295]	protein_coding	ENSMUSG00000024511	Downregulated
117.974	-0.783872	0.241772	-3.24219	0.00118614	0.0120525	Gm48700	predicted gene, 48700 [Source:MGI Symbol;Acc:MGI:6098336]	TEC	ENSMUSG00000113055	Downregulated
10999.7	0.184465	0.0568982	3.24202	0.00118684	0.0120532	Hpca	hippocalcin [Source:MGI Symbol;Acc:MGI:1336200]	protein_coding	ENSMUSG00000028785	none
834.274	0.322179	0.09942	3.24058	0.00119287	0.012108	Zyx	zyxin [Source:MGI Symbol;Acc:MGI:103072]	protein_coding	ENSMUSG00000029860	Upregulated
212.394	0.531482	0.164061	3.23954	0.00119721	0.0121457	Cd3eap	CD3E antigen, epsilon polypeptide associated protein [Source:MGI Symbol;Acc:MGI:1917583]	protein_coding	ENSMUSG00000047649	Upregulated
1388.54	-0.273525	0.0844648	-3.23833	0.00120231	0.012191	Fam193b	family with sequence similarity 193, member B [Source:MGI Symbol;Acc:MGI:2385851]	protein_coding	ENSMUSG00000021495	Downregulated
906.193	0.333406	0.102988	3.23732	0.00120657	0.0122277	Trp53bp2	transformation related protein 53 binding protein 2 [Source:MGI Symbol;Acc:MGI:2138319]	protein_coding	ENSMUSG00000026510	Upregulated
2687.96	0.235987	0.0729016	3.23706	0.00120767	0.0122324	Acox1	acyl-Coenzyme A oxidase 1, palmitoyl [Source:MGI Symbol;Acc:MGI:1330812]	protein_coding	ENSMUSG00000020777	none
787.623	-0.331523	0.102437	-3.23637	0.00121062	0.0122558	Chid1	chitinase domain containing 1 [Source:MGI Symbol;Acc:MGI:1915288]	protein_coding	ENSMUSG00000025512	Downregulated
438.541	0.479343	0.148146	3.23561	0.00121383	0.0122818	Dusp5	dual specificity phosphatase 5 [Source:MGI Symbol;Acc:MGI:2685183]	protein_coding	ENSMUSG00000034765	Upregulated
239.578	0.50348	0.155618	3.23537	0.00121485	0.0122857	Ifnar2	interferon (alpha and beta) receptor 2 [Source:MGI Symbol;Acc:MGI:1098243]	protein_coding	ENSMUSG00000022971	Upregulated
17.5425	-1.90692	0.589525	-3.23467	0.00121783	0.0123028	Gm37289	predicted gene, 37289 [Source:MGI Symbol;Acc:MGI:5610517]	TEC	ENSMUSG00000102630	Downregulated
297.54	-0.501262	0.154962	-3.23474	0.00121755	0.0123028	Gm37895	predicted gene, 37895 [Source:MGI Symbol;Acc:MGI:5611123]	TEC	ENSMUSG00000103924	Downregulated
1169.16	0.27672	0.0855729	3.23374	0.00122181	0.0123365	Atp1b3	ATPase, Na+/K+ transporting, beta 3 polypeptide [Source:MGI Symbol;Acc:MGI:107788]	protein_coding	ENSMUSG00000032412	Upregulated
1552.09	-0.277927	0.0859816	-3.2324	0.00122754	0.0123878	Nectin1	nectin cell adhesion molecule 1 [Source:MGI Symbol;Acc:MGI:1926483]	protein_coding	ENSMUSG00000032012	Downregulated
148.641	-0.678249	0.209862	-3.23188	0.00122978	0.0124038	Gm38043	predicted gene, 38043 [Source:MGI Symbol;Acc:MGI:5611271]	TEC	ENSMUSG00000104293	Downregulated
187.908	0.605921	0.187531	3.23104	0.00123341	0.012434	Fam222a	family with sequence similarity 222, member A [Source:MGI Symbol;Acc:MGI:3605543]	protein_coding	ENSMUSG00000041930	Upregulated
1468.21	-0.249809	0.077365	-3.22897	0.00124239	0.0125179	Asph	aspartate-beta-hydroxylase [Source:MGI Symbol;Acc:MGI:1914186]	protein_coding	ENSMUSG00000028207	none
41.9721	-1.27453	0.394756	-3.22864	0.00124381	0.0125256	6330419E04Rik	RIKEN cDNA 6330419E04 gene [Source:MGI Symbol;Acc:MGI:1918013]	TEC	ENSMUSG00000107414	Downregulated
1874.75	0.277492	0.0859568	3.22827	0.00124543	0.0125298	Crebrf	CREB3 regulatory factor [Source:MGI Symbol;Acc:MGI:1924378]	protein_coding	ENSMUSG00000048249	Upregulated
4440.45	-0.200214	0.0620194	-3.22824	0.00124553	0.0125298	Marchf6	membrane associated ring-CH-type finger 6 [Source:MGI Symbol;Acc:MGI:2442773]	protein_coding	ENSMUSG00000039100	none
144.861	-0.690988	0.214078	-3.22773	0.00124775	0.0125389	Cckbr	cholecystokinin B receptor [Source:MGI Symbol;Acc:MGI:99479]	protein_coding	ENSMUSG00000030898	Downregulated
998.864	0.276168	0.0855583	3.22784	0.00124731	0.0125389	Ptpn1	protein tyrosine phosphatase, non-receptor type 1 [Source:MGI Symbol;Acc:MGI:97805]	protein_coding	ENSMUSG00000027540	Upregulated
509.461	-0.382969	0.118658	-3.2275	0.00124875	0.0125425	Lsm11	U7 snRNP-specific Sm-like protein LSM11 [Source:MGI Symbol;Acc:MGI:1919540]	protein_coding	ENSMUSG00000044847	Downregulated
1817.89	-0.233361	0.0723584	-3.22507	0.00125941	0.0126429	Phc3	polyhomeotic 3 [Source:MGI Symbol;Acc:MGI:2181434]	protein_coding	ENSMUSG00000037652	none
17064.7	0.203184	0.0630116	3.22456	0.00126168	0.0126591	Hsp90ab1	heat shock protein 90 alpha (cytosolic), class B member 1 [Source:MGI Symbol;Acc:MGI:96247]	protein_coding	ENSMUSG00000023944	none
2144.05	-0.224413	0.0696005	-3.2243	0.00126279	0.0126636	Xylt1	xylosyltransferase 1 [Source:MGI Symbol;Acc:MGI:2451073]	protein_coding	ENSMUSG00000030657	none
272.184	0.462594	0.143489	3.22389	0.00126463	0.0126754	Sp2	Sp2 transcription factor [Source:MGI Symbol;Acc:MGI:1926162]	protein_coding	ENSMUSG00000018678	Upregulated
492.538	-0.451385	0.140155	-3.22061	0.00127916	0.0128144	Gabrg3	gamma-aminobutyric acid (GABA) A receptor, subunit gamma 3 [Source:MGI Symbol;Acc:MGI:95624]	protein_coding	ENSMUSG00000055026	Downregulated
500.116	0.38634	0.11997	3.22031	0.00128052	0.0128212	Gemin5	gem nuclear organelle associated protein 5 [Source:MGI Symbol;Acc:MGI:2449311]	protein_coding	ENSMUSG00000037275	Upregulated
1050.6	0.274786	0.0853537	3.21938	0.0012847	0.0128564	Upf2	UPF2 regulator of nonsense transcripts homolog (yeast) [Source:MGI Symbol;Acc:MGI:2449307]	protein_coding	ENSMUSG00000043241	Upregulated
273.397	0.693114	0.215418	3.21753	0.00129302	0.0129329	Slc31a1	solute carrier family 31, member 1 [Source:MGI Symbol;Acc:MGI:1333843]	protein_coding	ENSMUSG00000066150	Upregulated
1263.97	-0.27318	0.0849108	-3.21726	0.00129423	0.0129382	Sgsm1	small G protein signaling modulator 1 [Source:MGI Symbol;Acc:MGI:107320]	protein_coding	ENSMUSG00000042216	Downregulated
174.826	-0.627103	0.194978	-3.21628	0.00129866	0.0129758	Lnx1	ligand of numb-protein X 1 [Source:MGI Symbol;Acc:MGI:1278335]	protein_coding	ENSMUSG00000029228	Downregulated
356.298	0.418986	0.13033	3.2148	0.00130535	0.0130291	Asb6	ankyrin repeat and SOCS box-containing 6 [Source:MGI Symbol;Acc:MGI:1919573]	protein_coding	ENSMUSG00000039483	Upregulated
5296.46	0.190467	0.0592453	3.21488	0.00130497	0.0130291	Eif4g1	eukaryotic translation initiation factor 4, gamma 1 [Source:MGI Symbol;Acc:MGI:2384784]	protein_coding	ENSMUSG00000045983	none
1449.43	0.324448	0.100934	3.21446	0.0013069	0.0130377	Rps19	ribosomal protein S19 [Source:MGI Symbol;Acc:MGI:1333780]	protein_coding	ENSMUSG00000040952	Upregulated
695.742	0.347945	0.108284	3.21328	0.00131229	0.0130847	Mex3c	mex3 RNA binding family member C [Source:MGI Symbol;Acc:MGI:2652843]	protein_coding	ENSMUSG00000037253	Upregulated
250.159	0.488635	0.152075	3.21311	0.00131304	0.0130853	Nup54	nucleoporin 54 [Source:MGI Symbol;Acc:MGI:1920460]	protein_coding	ENSMUSG00000034826	Upregulated
1292.17	0.267346	0.0832249	3.21233	0.00131662	0.0131142	Tesk1	testis specific protein kinase 1 [Source:MGI Symbol;Acc:MGI:1201675]	protein_coding	ENSMUSG00000028458	Upregulated
328.826	0.438068	0.136421	3.21115	0.00132205	0.0131615	Rhog	ras homolog family member G [Source:MGI Symbol;Acc:MGI:1928370]	protein_coding	ENSMUSG00000073982	Upregulated
2697.46	0.293808	0.0916106	3.20714	0.00134063	0.0133395	Rps24	ribosomal protein S24 [Source:MGI Symbol;Acc:MGI:98147]	protein_coding	ENSMUSG00000025290	Upregulated
29.7703	-1.3982	0.436047	-3.20655	0.00134338	0.01336	Rasal3	RAS protein activator like 3 [Source:MGI Symbol;Acc:MGI:2444128]	protein_coding	ENSMUSG00000052142	Downregulated
28.1968	1.38026	0.430547	3.20584	0.00134668	0.0133858	B3gnt5	UDP-GlcNAc:betaGal beta-1,3-N-acetylglucosaminyltransferase 5 [Source:MGI Symbol;Acc:MGI:2137302]	protein_coding	ENSMUSG00000022686	Upregulated
1115.1	0.266146	0.0830281	3.2055	0.00134829	0.0133948	Bahd1	bromo adjacent homology domain containing 1 [Source:MGI Symbol;Acc:MGI:2139371]	protein_coding	ENSMUSG00000040007	Upregulated
887.998	-0.314286	0.0980818	-3.20433	0.00135377	0.0134424	Ints6l	integrator complex subunit 6 like [Source:MGI Symbol;Acc:MGI:2442593]	protein_coding	ENSMUSG00000035967	Downregulated
357.563	-0.455487	0.142269	-3.20159	0.00136673	0.013564	Olfm2	olfactomedin 2 [Source:MGI Symbol;Acc:MGI:3045350]	protein_coding	ENSMUSG00000032172	Downregulated
1319.36	0.285761	0.089265	3.20126	0.00136828	0.0135724	Itpkb	inositol 1,4,5-trisphosphate 3-kinase B [Source:MGI Symbol;Acc:MGI:109235]	protein_coding	ENSMUSG00000038855	Upregulated
631.808	0.356927	0.111546	3.19981	0.00137516	0.0136336	Gtf2f1	general transcription factor IIF, polypeptide 1 [Source:MGI Symbol;Acc:MGI:1923848]	protein_coding	ENSMUSG00000002658	Upregulated
205.137	0.582295	0.181993	3.19954	0.00137646	0.0136394	Rpl28-ps1	ribosomal protein L28, pseudogene 1 [Source:MGI Symbol;Acc:MGI:3705349]	processed_pseudogene	ENSMUSG00000058603	Upregulated
157.297	-0.698059	0.218208	-3.19905	0.00137881	0.0136556	Rasl11a	RAS-like, family 11, member A [Source:MGI Symbol;Acc:MGI:1916145]	protein_coding	ENSMUSG00000029641	Downregulated
1105.51	0.274478	0.0858071	3.19878	0.00138011	0.0136614	Fndc4	fibronectin type III domain containing 4 [Source:MGI Symbol;Acc:MGI:1917195]	protein_coding	ENSMUSG00000038552	Upregulated
1253.05	0.313017	0.0978886	3.19769	0.00138534	0.0137061	Ppp4r2	protein phosphatase 4, regulatory subunit 2 [Source:MGI Symbol;Acc:MGI:3027896]	protein_coding	ENSMUSG00000052144	Upregulated
108.979	0.744766	0.23296	3.19698	0.00138876	0.0137329	Rasa4	RAS p21 protein activator 4 [Source:MGI Symbol;Acc:MGI:1858600]	protein_coding	ENSMUSG00000004952	Upregulated
176.61	0.555327	0.173717	3.19674	0.00138992	0.0137373	Lmbr1l	limb region 1 like [Source:MGI Symbol;Acc:MGI:1289247]	protein_coding	ENSMUSG00000022999	Upregulated
445.615	-0.424965	0.132978	-3.19575	0.00139466	0.013777	Cfap20	cilia and flagella associated protein 20 [Source:MGI Symbol;Acc:MGI:107428]	protein_coding	ENSMUSG00000031796	Downregulated
337.119	0.414066	0.129586	3.19531	0.00139681	0.0137912	Adam17	a disintegrin and metallopeptidase domain 17 [Source:MGI Symbol;Acc:MGI:1096335]	protein_coding	ENSMUSG00000052593	Upregulated
41.5273	1.16568	0.364859	3.19487	0.00139892	0.0138049	Gm6548	predicted gene 6548 [Source:MGI Symbol;Acc:MGI:3644071]	processed_pseudogene	ENSMUSG00000091549	Upregulated
412.731	-0.377444	0.118151	-3.19459	0.00140028	0.0138112	Grb10	growth factor receptor bound protein 10 [Source:MGI Symbol;Acc:MGI:103232]	protein_coding	ENSMUSG00000020176	Downregulated
316.742	0.44681	0.139879	3.19427	0.00140184	0.0138195	Lgals8	lectin, galactose binding, soluble 8 [Source:MGI Symbol;Acc:MGI:1928481]	protein_coding	ENSMUSG00000057554	Upregulated
9.95802	2.78492	0.872268	3.19273	0.00140935	0.013862	A930001A20Rik	RIKEN cDNA A930001A20 gene [Source:MGI Symbol;Acc:MGI:1924377]	lincRNA	ENSMUSG00000098008	Upregulated
30.3673	1.38824	0.434806	3.19278	0.00140912	0.013862	Olfr920	olfactory receptor 920 [Source:MGI Symbol;Acc:MGI:3030754]	protein_coding	ENSMUSG00000061039	Upregulated
102.218	-0.775153	0.24277	-3.19295	0.00140827	0.013862	Gm38377	predicted gene, 38377 [Source:MGI Symbol;Acc:MGI:5611605]	TEC	ENSMUSG00000102662	Downregulated
260.377	-0.623593	0.195322	-3.19264	0.00140977	0.013862	Grm8	glutamate receptor, metabotropic 8 [Source:MGI Symbol;Acc:MGI:1351345]	protein_coding	ENSMUSG00000024211	Downregulated
1141.73	0.276218	0.0865139	3.19276	0.00140922	0.013862	Ets2	E26 avian leukemia oncogene 2, 3' domain [Source:MGI Symbol;Acc:MGI:95456]	protein_coding	ENSMUSG00000022895	Upregulated
8.19062	3.7457	1.17361	3.1916	0.00141489	0.0139033	Slc16a8	solute carrier family 16 (monocarboxylic acid transporters), member 8 [Source:MGI Symbol;Acc:MGI:1929519]	protein_coding	ENSMUSG00000032988	Upregulated
70.8041	-1.06271	0.332981	-3.19149	0.00141542	0.0139033	Gm49971	predicted gene, 49971 [Source:MGI Symbol;Acc:MGI:6275241]	TEC	ENSMUSG00000117599	Downregulated
111.205	-0.699192	0.219176	-3.19009	0.00142229	0.0139637	Gm49705	predicted gene, 49705 [Source:MGI Symbol;Acc:MGI:6215167]	TEC	ENSMUSG00000116626	Downregulated
1026.01	0.304825	0.0955707	3.18953	0.00142505	0.0139836	Nfkbiz	nuclear factor of kappa light polypeptide gene enhancer in B cells inhibitor, zeta [Source:MGI Symbol;Acc:MGI:1931595]	protein_coding	ENSMUSG00000035356	Upregulated
134.986	-0.637121	0.199863	-3.18779	0.00143364	0.0140607	Gm16485	predicted gene 16485 [Source:MGI Symbol;Acc:MGI:3642771]	TEC	ENSMUSG00000078117	Downregulated
79.9154	-0.853605	0.267895	-3.18635	0.00144083	0.0141216	Gm9247	predicted gene 9247 [Source:MGI Symbol;Acc:MGI:3648323]	processed_pseudogene	ENSMUSG00000115505	Downregulated
451.72	0.406495	0.127578	3.18624	0.00144133	0.0141216	Slc35e4	solute carrier family 35, member E4 [Source:MGI Symbol;Acc:MGI:2144150]	protein_coding	ENSMUSG00000048807	Upregulated
79.4422	-0.867757	0.272384	-3.18578	0.00144363	0.0141367	Gm42989	predicted gene 42989 [Source:MGI Symbol;Acc:MGI:5663126]	TEC	ENSMUSG00000104994	Downregulated
1908.26	-0.314627	0.0987643	-3.18564	0.00144434	0.0141367	Rfx3	regulatory factor X, 3 (influences HLA class II expression) [Source:MGI Symbol;Acc:MGI:106582]	protein_coding	ENSMUSG00000040929	Downregulated
446.104	0.376627	0.118235	3.1854	0.00144552	0.0141411	Shisa5	shisa family member 5 [Source:MGI Symbol;Acc:MGI:1915044]	protein_coding	ENSMUSG00000025647	Upregulated
10.3261	-2.51447	0.789536	-3.18474	0.00144885	0.0141664	Nlrp1b	NLR family, pyrin domain containing 1B [Source:MGI Symbol;Acc:MGI:3582959]	protein_coding	ENSMUSG00000070390	Downregulated
1421.96	-0.289497	0.090931	-3.18371	0.00145403	0.0142098	Irf2bp2	interferon regulatory factor 2 binding protein 2 [Source:MGI Symbol;Acc:MGI:2443921]	protein_coding	ENSMUSG00000051495	Downregulated
99.5208	-0.761055	0.239106	-3.18292	0.001458	0.0142413	Apol8	apolipoprotein L 8 [Source:MGI Symbol;Acc:MGI:2444921]	protein_coding	ENSMUSG00000056656	Downregulated
289.68	-0.491881	0.154549	-3.18269	0.00145912	0.014245	Gm36952	predicted gene, 36952 [Source:MGI Symbol;Acc:MGI:5610180]	TEC	ENSMUSG00000104132	Downregulated
1692.28	0.233533	0.0733879	3.18217	0.00146175	0.0142634	Gm15500	predicted pseudogene 15500 [Source:MGI Symbol;Acc:MGI:3782947]	transcribed_processed_pseudogene	ENSMUSG00000086583	none
178.341	-0.617313	0.194004	-3.18196	0.00146283	0.0142667	Gm19863	predicted gene, 19863 [Source:MGI Symbol;Acc:MGI:5012048]	TEC	ENSMUSG00000102650	Downregulated
97.1804	-0.778164	0.244604	-3.18132	0.00146606	0.0142837	Gm45221	predicted gene 45221 [Source:MGI Symbol;Acc:MGI:5753797]	TEC	ENSMUSG00000109005	Downregulated
128.378	-0.697498	0.21924	-3.18144	0.00146544	0.0142837	Gm38348	predicted gene, 38348 [Source:MGI Symbol;Acc:MGI:5611576]	sense_intronic	ENSMUSG00000102357	Downregulated
1071.47	0.293604	0.0922979	3.18105	0.00146744	0.0142898	Pank3	pantothenate kinase 3 [Source:MGI Symbol;Acc:MGI:2387464]	protein_coding	ENSMUSG00000018846	Upregulated
686.968	0.333155	0.104764	3.18006	0.00147244	0.0143313	Mtmr2	myotubularin related protein 2 [Source:MGI Symbol;Acc:MGI:1924366]	protein_coding	ENSMUSG00000031918	Upregulated
413.793	0.398118	0.125239	3.17886	0.00147857	0.0143836	Ctps	cytidine 5'-triphosphate synthase [Source:MGI Symbol;Acc:MGI:1858304]	protein_coding	ENSMUSG00000028633	Upregulated
664.725	0.355816	0.112	3.17694	0.00148838	0.0144643	Nadk2	NAD kinase 2, mitochondrial [Source:MGI Symbol;Acc:MGI:1915896]	protein_coding	ENSMUSG00000022253	Upregulated
2120.46	-0.214547	0.0675316	-3.17698	0.00148819	0.0144643	Cdh2	cadherin 2 [Source:MGI Symbol;Acc:MGI:88355]	protein_coding	ENSMUSG00000024304	none
208.754	-0.512796	0.161481	-3.17558	0.00149537	0.0145176	Kantr	Kdm5c adjacent non-coding transcript [Source:MGI Symbol;Acc:MGI:1920247]	protein_coding	ENSMUSG00000087403	Downregulated
226.025	-0.500943	0.157745	-3.17565	0.00149503	0.0145176	Frzb	frizzled-related protein [Source:MGI Symbol;Acc:MGI:892032]	protein_coding	ENSMUSG00000027004	Downregulated
877.345	0.284459	0.0895828	3.17537	0.00149644	0.0145207	Txlna	taxilin alpha [Source:MGI Symbol;Acc:MGI:105968]	protein_coding	ENSMUSG00000053841	Upregulated
1800.99	-0.230805	0.0727098	-3.17433	0.00150181	0.0145653	Arsb	arylsulfatase B [Source:MGI Symbol;Acc:MGI:88075]	protein_coding	ENSMUSG00000042082	none
585.212	0.406043	0.127921	3.17417	0.00150266	0.0145662	Aldh1a1	aldehyde dehydrogenase family 1, subfamily A1 [Source:MGI Symbol;Acc:MGI:1353450]	protein_coding	ENSMUSG00000053279	Upregulated
246.306	-0.475189	0.149716	-3.17395	0.00150382	0.0145701	Slc29a3	solute carrier family 29 (nucleoside transporters), member 3 [Source:MGI Symbol;Acc:MGI:1918529]	protein_coding	ENSMUSG00000020100	Downregulated
730.465	0.33109	0.104332	3.17342	0.00150655	0.0145892	Nras	neuroblastoma ras oncogene [Source:MGI Symbol;Acc:MGI:97376]	protein_coding	ENSMUSG00000027852	Upregulated
1542.76	-0.334603	0.105449	-3.17315	0.00150797	0.0145956	Kcnq5	potassium voltage-gated channel, subfamily Q, member 5 [Source:MGI Symbol;Acc:MGI:1924937]	protein_coding	ENSMUSG00000028033	Downregulated
264.622	-0.487204	0.153577	-3.17239	0.00151192	0.0146264	Rspo2	R-spondin 2 [Source:MGI Symbol;Acc:MGI:1922667]	protein_coding	ENSMUSG00000051920	Downregulated
2979.42	-0.223529	0.0704809	-3.17149	0.00151661	0.0146644	Sel1l	sel-1 suppressor of lin-12-like (C. elegans) [Source:MGI Symbol;Acc:MGI:1329016]	protein_coding	ENSMUSG00000020964	none
84.225	-0.890338	0.280817	-3.17052	0.00152166	0.0147058	Gm42617	predicted gene 42617 [Source:MGI Symbol;Acc:MGI:5662754]	TEC	ENSMUSG00000104919	Downregulated
145.661	-0.633848	0.199929	-3.17036	0.00152249	0.0147064	Gm42971	predicted gene 42971 [Source:MGI Symbol;Acc:MGI:5663108]	TEC	ENSMUSG00000105568	Downregulated
45.5728	-1.11993	0.353307	-3.16985	0.00152517	0.0147249	Gm49658	predicted gene, 49658 [Source:MGI Symbol;Acc:MGI:6215094]	TEC	ENSMUSG00000116832	Downregulated
109.902	-0.703412	0.221963	-3.16904	0.00152941	0.014751	Gm47405	predicted gene, 47405 [Source:MGI Symbol;Acc:MGI:6096336]	sense_intronic	ENSMUSG00000113680	Downregulated
809.231	-0.359759	0.113523	-3.16905	0.0015294	0.014751	Mgat5b	mannoside acetylglucosaminyltransferase 5, isoenzyme B [Source:MGI Symbol;Acc:MGI:3606200]	protein_coding	ENSMUSG00000043857	Downregulated
21.6555	1.69937	0.536418	3.168	0.00153492	0.0147966	Gm28322	predicted gene 28322 [Source:MGI Symbol;Acc:MGI:5579028]	lincRNA	ENSMUSG00000100671	Upregulated
743.557	0.344588	0.108813	3.16679	0.00154129	0.0148506	Carhsp1	calcium regulated heat stable protein 1 [Source:MGI Symbol;Acc:MGI:1196368]	protein_coding	ENSMUSG00000008393	Upregulated
2649.62	0.250883	0.0792281	3.16659	0.00154236	0.0148534	Spred1	sprouty protein with EVH-1 domain 1, related sequence [Source:MGI Symbol;Acc:MGI:2150016]	protein_coding	ENSMUSG00000027351	none
1401.59	0.294528	0.0930587	3.16497	0.00155098	0.0149279	Dhx15	DEAH (Asp-Glu-Ala-His) box polypeptide 15 [Source:MGI Symbol;Acc:MGI:1099786]	protein_coding	ENSMUSG00000029169	Upregulated
2440.51	0.281493	0.0889437	3.16485	0.00155165	0.0149279	Rpl19	ribosomal protein L19 [Source:MGI Symbol;Acc:MGI:98020]	protein_coding	ENSMUSG00000017404	Upregulated
35.6092	1.22292	0.386485	3.16421	0.00155504	0.014953	Hs3st3b1	heparan sulfate (glucosamine) 3-O-sulfotransferase 3B1 [Source:MGI Symbol;Acc:MGI:1333853]	protein_coding	ENSMUSG00000070407	Upregulated
36.3373	-1.31789	0.416724	-3.16249	0.00156427	0.0150343	Cep112it	centrosomal protein 112, intronic transcript [Source:MGI Symbol;Acc:MGI:3649867]	sense_intronic	ENSMUSG00000085811	Downregulated
9262.05	-0.182964	0.0578597	-3.16221	0.00156578	0.0150412	Myo5a	myosin VA [Source:MGI Symbol;Acc:MGI:105976]	protein_coding	ENSMUSG00000034593	none
3175.58	-0.211915	0.0670267	-3.16165	0.00156876	0.0150623	Atxn1	ataxin 1 [Source:MGI Symbol;Acc:MGI:104783]	protein_coding	ENSMUSG00000046876	none
131.593	-0.745509	0.235818	-3.16138	0.00157024	0.0150689	Gm37862	predicted gene, 37862 [Source:MGI Symbol;Acc:MGI:5611090]	TEC	ENSMUSG00000102407	Downregulated
[truncated: 21,220 more rows]

## Sheet: S2. DE TBS vs noTBS in APP VEH
Table S2. Differential Gene Expression of APP VEH TBS vs APP VEH
baseMean	log2FoldChange	lfcSE	stat	pvalue	padj	GeneSymbol	Gene_description	Gene_type	Gene_id	DGE
5753.51	5.98668	0.130552	45.8567	0	0	Rsad2	radical S-adenosyl methionine domain containing 2 [Source:MGI Symbol;Acc:MGI:1929628]	protein_coding	ENSMUSG00000020641	Upregulated
3202.34	3.457	0.0969972	35.6402	3.34073e-278	3.20477e-274	Cd14	CD14 antigen [Source:MGI Symbol;Acc:MGI:88318]	protein_coding	ENSMUSG00000051439	Upregulated
1476.11	4.75571	0.142533	33.3658	4.29884e-244	2.74925e-240	Tnfaip2	tumor necrosis factor, alpha-induced protein 2 [Source:MGI Symbol;Acc:MGI:104960]	protein_coding	ENSMUSG00000021281	Upregulated
3358.99	4.55848	0.139654	32.6412	1.06687e-233	5.11724e-230	Parp14	poly (ADP-ribose) polymerase family, member 14 [Source:MGI Symbol;Acc:MGI:1919489]	protein_coding	ENSMUSG00000034422	Upregulated
1129.29	4.18491	0.13001	32.1891	2.50575e-227	9.61508e-224	Hcar2	hydroxycarboxylic acid receptor 2 [Source:MGI Symbol;Acc:MGI:1933383]	protein_coding	ENSMUSG00000045502	Upregulated
1015.55	3.75622	0.118519	31.693	1.94179e-220	6.20921e-217	Tnfrsf1b	tumor necrosis factor receptor superfamily, member 1b [Source:MGI Symbol;Acc:MGI:1314883]	protein_coding	ENSMUSG00000028599	Upregulated
6706.6	3.99831	0.127337	31.3993	2.06686e-216	5.66496e-213	Cxcl10	chemokine (C-X-C motif) ligand 10 [Source:MGI Symbol;Acc:MGI:1352450]	protein_coding	ENSMUSG00000034855	Upregulated
3433.83	4.63	0.149397	30.9912	7.07261e-211	1.69619e-207	Cd274	CD274 antigen [Source:MGI Symbol;Acc:MGI:1926446]	protein_coding	ENSMUSG00000016496	Upregulated
895.143	3.39717	0.118323	28.7109	2.78907e-181	5.94567e-178	Cxcl1	chemokine (C-X-C motif) ligand 1 [Source:MGI Symbol;Acc:MGI:108068]	protein_coding	ENSMUSG00000029380	Upregulated
772.7	3.83948	0.140082	27.4088	2.15505e-165	4.13469e-162	Ccl2	chemokine (C-C motif) ligand 2 [Source:MGI Symbol;Acc:MGI:98259]	protein_coding	ENSMUSG00000035385	Upregulated
1747.45	3.69314	0.136547	27.0467	4.17431e-161	7.28075e-158	Helz2	helicase with zinc finger 2, transcriptional coactivator [Source:MGI Symbol;Acc:MGI:2385169]	protein_coding	ENSMUSG00000027580	Upregulated
2374.52	4.58724	0.185722	24.6996	1.08098e-134	1.7283e-131	Gbp2	guanylate binding protein 2 [Source:MGI Symbol;Acc:MGI:102772]	protein_coding	ENSMUSG00000028270	Upregulated
731.087	3.73711	0.153644	24.3233	1.11233e-130	1.64163e-127	Lilr4b	leukocyte immunoglobulin-like receptor, subfamily B, member 4B [Source:MGI Symbol;Acc:MGI:102702]	protein_coding	ENSMUSG00000112023	Upregulated
548.806	3.24347	0.13348	24.2994	1.99157e-130	2.72931e-127	Pik3r5	phosphoinositide-3-kinase regulatory subunit 5 [Source:MGI Symbol;Acc:MGI:2443588]	protein_coding	ENSMUSG00000020901	Upregulated
3677.6	2.38473	0.0986001	24.1859	3.12974e-129	4.00315e-126	Tnfaip3	tumor necrosis factor, alpha-induced protein 3 [Source:MGI Symbol;Acc:MGI:1196377]	protein_coding	ENSMUSG00000019850	Upregulated
570.26	5.44558	0.23397	23.2747	8.00601e-120	9.60021e-117	Gbp4	guanylate binding protein 4 [Source:MGI Symbol;Acc:MGI:97072]	protein_coding	ENSMUSG00000079363	Upregulated
1082.57	4.24566	0.183587	23.1262	2.52631e-118	2.85116e-115	Lif	leukemia inhibitory factor [Source:MGI Symbol;Acc:MGI:96787]	protein_coding	ENSMUSG00000034394	Upregulated
2234.32	4.24829	0.185675	22.8802	7.32012e-116	7.80243e-113	Ifit1	interferon-induced protein with tetratricopeptide repeats 1 [Source:MGI Symbol;Acc:MGI:99450]	protein_coding	ENSMUSG00000034459	Upregulated
1259.22	3.79551	0.166407	22.8085	3.77232e-115	3.80925e-112	Thbs1	thrombospondin 1 [Source:MGI Symbol;Acc:MGI:98737]	protein_coding	ENSMUSG00000040152	Upregulated
740.357	3.1063	0.137173	22.6452	1.55497e-113	1.49168e-110	Ccrl2	chemokine (C-C motif) receptor-like 2 [Source:MGI Symbol;Acc:MGI:1920904]	protein_coding	ENSMUSG00000043953	Upregulated
548.016	3.80493	0.174119	21.8525	7.35807e-106	6.72247e-103	Slfn8	schlafen 8 [Source:MGI Symbol;Acc:MGI:2672859]	protein_coding	ENSMUSG00000035208	Upregulated
486.767	4.27191	0.196756	21.7117	1.58966e-104	1.38633e-101	Il6	interleukin 6 [Source:MGI Symbol;Acc:MGI:96559]	protein_coding	ENSMUSG00000025746	Upregulated
1734.09	3.70514	0.171069	21.6588	5.0199e-104	4.18747e-101	Ifit2	interferon-induced protein with tetratricopeptide repeats 2 [Source:MGI Symbol;Acc:MGI:99449]	protein_coding	ENSMUSG00000045932	Upregulated
313.604	5.78576	0.268376	21.5584	4.41389e-103	3.52854e-100	Procr	protein C receptor, endothelial [Source:MGI Symbol;Acc:MGI:104596]	protein_coding	ENSMUSG00000027611	Upregulated
1434.88	2.98528	0.140402	21.2623	2.5351e-100	1.94554e-97	Ifih1	interferon induced with helicase C domain 1 [Source:MGI Symbol;Acc:MGI:1918836]	protein_coding	ENSMUSG00000026896	Upregulated
797	4.16836	0.198161	21.0352	3.12401e-98	2.30528e-95	Mx2	MX dynamin-like GTPase 2 [Source:MGI Symbol;Acc:MGI:97244]	polymorphic_pseudogene	ENSMUSG00000023341	Upregulated
9483.05	3.59123	0.175367	20.4784	3.3577e-93	2.38596e-90	Rnf213	ring finger protein 213 [Source:MGI Symbol;Acc:MGI:1289196]	protein_coding	ENSMUSG00000070327	Upregulated
898.995	3.80865	0.186431	20.4292	9.19058e-93	6.29752e-90	Slfn5	schlafen 5 [Source:MGI Symbol;Acc:MGI:1329004]	protein_coding	ENSMUSG00000054404	Upregulated
1529.54	1.87641	0.0931528	20.1434	3.07526e-90	2.03455e-87	Cflar	CASP8 and FADD-like apoptosis regulator [Source:MGI Symbol;Acc:MGI:1336166]	protein_coding	ENSMUSG00000026031	Upregulated
1695.19	1.85408	0.0924581	20.0531	1.89508e-89	1.21196e-86	Irf1	interferon regulatory factor 1 [Source:MGI Symbol;Acc:MGI:96590]	protein_coding	ENSMUSG00000018899	Upregulated
1168.39	4.21676	0.21053	20.0293	3.05876e-89	1.89307e-86	Iigp1	interferon inducible GTPase 1 [Source:MGI Symbol;Acc:MGI:1926259]	protein_coding	ENSMUSG00000054072	Upregulated
1171.72	2.9678	0.15676	18.9322	6.19651e-80	3.71519e-77	Cd44	CD44 antigen [Source:MGI Symbol;Acc:MGI:88338]	protein_coding	ENSMUSG00000005087	Upregulated
232.487	5.68276	0.300239	18.9274	6.77905e-80	3.9413e-77	Csf3	colony stimulating factor 3 (granulocyte) [Source:MGI Symbol;Acc:MGI:1339751]	protein_coding	ENSMUSG00000038067	Upregulated
1014.62	2.61372	0.138306	18.8981	1.18269e-79	6.67383e-77	Trim25	tripartite motif-containing 25 [Source:MGI Symbol;Acc:MGI:102749]	protein_coding	ENSMUSG00000000275	Upregulated
920.929	3.71235	0.19844	18.7076	4.28882e-78	2.35101e-75	Igtp	interferon gamma induced GTPase [Source:MGI Symbol;Acc:MGI:107729]	protein_coding	ENSMUSG00000078853	Upregulated
7018.34	3.08874	0.166628	18.5367	1.04357e-76	5.56163e-74	Ccl3	chemokine (C-C motif) ligand 3 [Source:MGI Symbol;Acc:MGI:98260]	protein_coding	ENSMUSG00000000982	Upregulated
2594.83	3.2005	0.174638	18.3265	5.08635e-75	2.63748e-72	Ifit3	interferon-induced protein with tetratricopeptide repeats 3 [Source:MGI Symbol;Acc:MGI:1101055]	protein_coding	ENSMUSG00000074896	Upregulated
553.153	4.52474	0.248024	18.2432	2.34505e-74	1.184e-71	Isg15	ISG15 ubiquitin-like modifier [Source:MGI Symbol;Acc:MGI:1855694]	protein_coding	ENSMUSG00000035692	Upregulated
1014.15	2.22192	0.122813	18.0918	3.69805e-73	1.81925e-70	Ier3	immediate early response 3 [Source:MGI Symbol;Acc:MGI:104814]	protein_coding	ENSMUSG00000003541	Upregulated
683.639	2.58637	0.145744	17.746	1.8513e-70	8.87978e-68	Tor3a	torsin family 3, member A [Source:MGI Symbol;Acc:MGI:1353652]	protein_coding	ENSMUSG00000060519	Upregulated
704.801	3.33946	0.188878	17.6805	5.92898e-70	2.77447e-67	Edn1	endothelin 1 [Source:MGI Symbol;Acc:MGI:95283]	protein_coding	ENSMUSG00000021367	Upregulated
203.48	3.89656	0.222456	17.5161	1.08046e-68	4.93564e-66	Clec2d	C-type lectin domain family 2, member d [Source:MGI Symbol;Acc:MGI:2135589]	protein_coding	ENSMUSG00000030157	Upregulated
517.331	2.3516	0.136519	17.2255	1.71061e-66	7.63249e-64	Rab11fip1	RAB11 family interacting protein 1 (class I) [Source:MGI Symbol;Acc:MGI:1923017]	protein_coding	ENSMUSG00000031488	Upregulated
790.637	2.95495	0.171929	17.187	3.32313e-66	1.44903e-63	Gvin1	GTPase, very large interferon inducible 1 [Source:MGI Symbol;Acc:MGI:1921808]	protein_coding	ENSMUSG00000045868	Upregulated
465.48	3.43933	0.201312	17.0846	1.93276e-65	8.24041e-63	Ifi204	interferon activated gene 204 [Source:MGI Symbol;Acc:MGI:96429]	protein_coding	ENSMUSG00000073489	Upregulated
944.886	2.37369	0.13978	16.9816	1.12449e-64	4.69008e-62	Hk2	hexokinase 2 [Source:MGI Symbol;Acc:MGI:1315197]	protein_coding	ENSMUSG00000000628	Upregulated
480.369	2.14135	0.126807	16.8867	5.63256e-64	2.29928e-61	Trex1	three prime repair exonuclease 1 [Source:MGI Symbol;Acc:MGI:1328317]	protein_coding	ENSMUSG00000049734	Upregulated
525.058	3.50886	0.20854	16.8259	1.57709e-63	6.30375e-61	Ccl9	chemokine (C-C motif) ligand 9 [Source:MGI Symbol;Acc:MGI:104533]	protein_coding	ENSMUSG00000019122	Upregulated
515.674	-2.38326	0.142174	-16.763	4.54834e-63	1.78091e-60	Selplg	selectin, platelet (p-selectin) ligand [Source:MGI Symbol;Acc:MGI:106689]	protein_coding	ENSMUSG00000048163	Downregulated
1467.43	1.60393	0.0961272	16.6855	1.67171e-62	6.41467e-60	Slc15a3	solute carrier family 15, member 3 [Source:MGI Symbol;Acc:MGI:1929691]	protein_coding	ENSMUSG00000024737	Upregulated
995.215	2.31754	0.13897	16.6765	1.94208e-62	7.30603e-60	Trim56	tripartite motif-containing 56 [Source:MGI Symbol;Acc:MGI:2685298]	protein_coding	ENSMUSG00000043279	Upregulated
1363.81	2.28083	0.138585	16.458	7.3508e-61	2.71216e-58	Vcam1	vascular cell adhesion molecule 1 [Source:MGI Symbol;Acc:MGI:98926]	protein_coding	ENSMUSG00000027962	Upregulated
275.587	2.98035	0.181301	16.4386	1.01154e-60	3.66177e-58	Stx11	syntaxin 11 [Source:MGI Symbol;Acc:MGI:1921982]	protein_coding	ENSMUSG00000039232	Upregulated
268.557	4.19068	0.256152	16.3601	3.68281e-60	1.30849e-57	Ifi211	interferon activated gene 211 [Source:MGI Symbol;Acc:MGI:3041120]	protein_coding	ENSMUSG00000026536	Upregulated
1557.61	2.94377	0.180599	16.3	9.8648e-60	3.4412e-57	Cmpk2	cytidine monophosphate (UMP-CMP) kinase 2, mitochondrial [Source:MGI Symbol;Acc:MGI:99830]	protein_coding	ENSMUSG00000020638	Upregulated
688.779	3.29197	0.202689	16.2415	2.56589e-59	8.79094e-57	Nlrc5	NLR family, CARD domain containing 5 [Source:MGI Symbol;Acc:MGI:3612191]	protein_coding	ENSMUSG00000074151	Upregulated
2615.96	1.70211	0.105277	16.168	8.48581e-59	2.85629e-56	Txnrd1	thioredoxin reductase 1 [Source:MGI Symbol;Acc:MGI:1354175]	protein_coding	ENSMUSG00000020250	Upregulated
4730.11	1.68758	0.104442	16.158	9.96755e-59	3.2972e-56	Clic4	chloride intracellular channel 4 (mitochondrial) [Source:MGI Symbol;Acc:MGI:1352754]	protein_coding	ENSMUSG00000037242	Upregulated
2338.38	2.08557	0.129268	16.1337	1.47996e-58	4.81264e-56	Irgm1	immunity-related GTPase family M member 1 [Source:MGI Symbol;Acc:MGI:107567]	protein_coding	ENSMUSG00000046879	Upregulated
264.55	4.30196	0.267582	16.0772	3.6884e-58	1.17943e-55	Ifi209	interferon activated gene 209 [Source:MGI Symbol;Acc:MGI:2138243]	protein_coding	ENSMUSG00000043263	Upregulated
177.346	4.32014	0.269781	16.0135	1.02869e-57	3.23549e-55	Ifi206	interferon activated gene 206 [Source:MGI Symbol;Acc:MGI:3646410]	protein_coding	ENSMUSG00000037849	Upregulated
1576.5	1.67267	0.104685	15.9782	1.81361e-57	5.61225e-55	Arid5a	AT rich interactive domain 5A (MRF1-like) [Source:MGI Symbol;Acc:MGI:2443039]	protein_coding	ENSMUSG00000037447	Upregulated
669.276	2.36092	0.148439	15.9051	5.84459e-57	1.77991e-54	Piezo1	piezo-type mechanosensitive ion channel component 1 [Source:MGI Symbol;Acc:MGI:3603204]	protein_coding	ENSMUSG00000014444	Upregulated
1609.8	4.94184	0.311098	15.8851	8.03072e-57	2.40746e-54	Gbp5	guanylate binding protein 5 [Source:MGI Symbol;Acc:MGI:2429943]	protein_coding	ENSMUSG00000105504	Upregulated
790.251	2.20938	0.139683	15.817	2.37373e-56	7.00651e-54	Elf1	E74-like factor 1 [Source:MGI Symbol;Acc:MGI:107180]	protein_coding	ENSMUSG00000036461	Upregulated
424.671	2.14896	0.136828	15.7055	1.38649e-55	4.03047e-53	Ripk2	receptor (TNFRSF)-interacting serine-threonine kinase 2 [Source:MGI Symbol;Acc:MGI:1891456]	protein_coding	ENSMUSG00000041135	Upregulated
980.565	2.26707	0.144407	15.6992	1.53262e-55	4.38879e-53	Malt1	MALT1 paracaspase [Source:MGI Symbol;Acc:MGI:2445027]	protein_coding	ENSMUSG00000032688	Upregulated
794.754	2.86166	0.18278	15.6563	3.00761e-55	8.48589e-53	Tap1	transporter 1, ATP-binding cassette, sub-family B (MDR/TAP) [Source:MGI Symbol;Acc:MGI:98483]	protein_coding	ENSMUSG00000037321	Upregulated
1186.78	5.84326	0.374882	15.5869	8.93284e-55	2.48385e-52	Oasl1	2'-5' oligoadenylate synthetase-like 1 [Source:MGI Symbol;Acc:MGI:2180849]	protein_coding	ENSMUSG00000041827	Upregulated
363.822	2.836	0.183409	15.4627	6.19093e-54	1.69685e-51	Stat5a	signal transducer and activator of transcription 5A [Source:MGI Symbol;Acc:MGI:103036]	protein_coding	ENSMUSG00000004043	Upregulated
317.841	2.54259	0.16451	15.4555	6.92934e-54	1.87248e-51	Fosl1	fos-like antigen 1 [Source:MGI Symbol;Acc:MGI:107179]	protein_coding	ENSMUSG00000024912	Upregulated
3633.25	2.5553	0.165562	15.434	9.66159e-54	2.57454e-51	Il1a	interleukin 1 alpha [Source:MGI Symbol;Acc:MGI:96542]	protein_coding	ENSMUSG00000027399	Upregulated
2043.94	2.11343	0.137528	15.3673	2.71078e-53	7.12452e-51	Adamts4	a disintegrin-like and metallopeptidase (reprolysin type) with thrombospondin type 1 motif, 4 [Source:MGI Symbol;Acc:MGI:1339949]	protein_coding	ENSMUSG00000006403	Upregulated
937.756	1.9159	0.124794	15.3525	3.40639e-53	8.83177e-51	Nfkb2	nuclear factor of kappa light polypeptide gene enhancer in B cells 2, p49/p100 [Source:MGI Symbol;Acc:MGI:1099800]	protein_coding	ENSMUSG00000025225	Upregulated
935.679	2.59765	0.171599	15.1379	9.11112e-52	2.33075e-49	Dtx3l	deltex 3-like, E3 ubiquitin ligase [Source:MGI Symbol;Acc:MGI:2656973]	protein_coding	ENSMUSG00000049502	Upregulated
208.047	3.69847	0.244599	15.1206	1.18505e-51	2.99162e-49	Ifi47	interferon gamma inducible protein 47 [Source:MGI Symbol;Acc:MGI:99448]	protein_coding	ENSMUSG00000078920	Upregulated
192.514	5.84313	0.386892	15.1027	1.55341e-51	3.87062e-49	Slamf1	signaling lymphocytic activation molecule family member 1 [Source:MGI Symbol;Acc:MGI:1351314]	protein_coding	ENSMUSG00000015316	Upregulated
402.176	2.96587	0.19734	15.0292	4.72734e-51	1.1628e-48	Irgm2	immunity-related GTPase family M member 2 [Source:MGI Symbol;Acc:MGI:1926262]	protein_coding	ENSMUSG00000069874	Upregulated
451.292	2.59878	0.173232	15.0017	7.15203e-51	1.73695e-48	Birc3	baculoviral IAP repeat-containing 3 [Source:MGI Symbol;Acc:MGI:1197007]	protein_coding	ENSMUSG00000032000	Upregulated
846.831	-2.48233	0.166582	-14.9015	3.22223e-50	7.72771e-48	Cx3cr1	chemokine (C-X3-C motif) receptor 1 [Source:MGI Symbol;Acc:MGI:1333815]	protein_coding	ENSMUSG00000052336	Downregulated
1419.73	1.82538	0.1226	14.889	3.88785e-50	9.20893e-48	Amotl1	angiomotin-like 1 [Source:MGI Symbol;Acc:MGI:1922973]	protein_coding	ENSMUSG00000013076	Upregulated
550.339	2.72286	0.18336	14.8498	6.98011e-50	1.63318e-47	Parp9	poly (ADP-ribose) polymerase family, member 9 [Source:MGI Symbol;Acc:MGI:1933117]	protein_coding	ENSMUSG00000022906	Upregulated
774.878	2.62442	0.177104	14.8186	1.11145e-49	2.56918e-47	Herc6	hect domain and RLD 6 [Source:MGI Symbol;Acc:MGI:1914388]	protein_coding	ENSMUSG00000029798	Upregulated
781.103	2.6899	0.181823	14.7941	1.59995e-49	3.65436e-47	Cdh5	cadherin 5 [Source:MGI Symbol;Acc:MGI:105057]	protein_coding	ENSMUSG00000031871	Upregulated
970.08	1.98651	0.134301	14.7915	1.66106e-49	3.7493e-47	Pnp	purine-nucleoside phosphorylase [Source:MGI Symbol;Acc:MGI:97365]	protein_coding	ENSMUSG00000115338	Upregulated
365.419	3.14764	0.213238	14.7612	2.60749e-49	5.81712e-47	Ptges	prostaglandin E synthase [Source:MGI Symbol;Acc:MGI:1927593]	protein_coding	ENSMUSG00000050737	Upregulated
328.077	3.88558	0.263264	14.7592	2.6826e-49	5.9159e-47	Usp18	ubiquitin specific peptidase 18 [Source:MGI Symbol;Acc:MGI:1344364]	protein_coding	ENSMUSG00000030107	Upregulated
550.167	2.97114	0.201569	14.7401	3.56346e-49	7.76916e-47	Samd9l	sterile alpha motif domain containing 9-like [Source:MGI Symbol;Acc:MGI:1343184]	protein_coding	ENSMUSG00000047735	Upregulated
193.408	2.98297	0.20339	14.6663	1.06046e-48	2.28606e-46	Fas	Fas (TNF receptor superfamily member 6) [Source:MGI Symbol;Acc:MGI:95484]	protein_coding	ENSMUSG00000024778	Upregulated
1264.89	2.00122	0.136463	14.665	1.0808e-48	2.30403e-46	Stat2	signal transducer and activator of transcription 2 [Source:MGI Symbol;Acc:MGI:103039]	protein_coding	ENSMUSG00000040033	Upregulated
409.651	3.1693	0.216398	14.6458	1.43409e-48	3.02356e-46	Gbp9	guanylate-binding protein 9 [Source:MGI Symbol;Acc:MGI:3605620]	protein_coding	ENSMUSG00000029298	Upregulated
180.353	3.97396	0.272675	14.574	4.11382e-48	8.57911e-46	Ccl7	chemokine (C-C motif) ligand 7 [Source:MGI Symbol;Acc:MGI:99512]	protein_coding	ENSMUSG00000035373	Upregulated
293.683	-2.3042	0.159381	-14.4572	2.25717e-47	4.65656e-45	P2ry12	purinergic receptor P2Y, G-protein coupled 12 [Source:MGI Symbol;Acc:MGI:1918089]	protein_coding	ENSMUSG00000036353	Downregulated
511.805	2.64722	0.183162	14.4529	2.40215e-47	4.90295e-45	Ifi207	interferon activated gene 207 [Source:MGI Symbol;Acc:MGI:2138302]	protein_coding	ENSMUSG00000073490	Upregulated
229.623	3.28277	0.227338	14.44	2.89789e-47	5.85252e-45	Slfn9	schlafen 9 [Source:MGI Symbol;Acc:MGI:2445121]	protein_coding	ENSMUSG00000069793	Upregulated
1070.45	1.85301	0.128986	14.3659	8.46534e-47	1.69183e-44	Icam1	intercellular adhesion molecule 1 [Source:MGI Symbol;Acc:MGI:96392]	protein_coding	ENSMUSG00000037405	Upregulated
246.681	-3.46827	0.241969	-14.3335	1.35106e-46	2.6723e-44	Tmem119	transmembrane protein 119 [Source:MGI Symbol;Acc:MGI:2385228]	protein_coding	ENSMUSG00000054675	Downregulated
718.174	1.61898	0.113114	14.3128	1.82073e-46	3.56454e-44	Daxx	Fas death domain-associated protein [Source:MGI Symbol;Acc:MGI:1197015]	protein_coding	ENSMUSG00000002307	Upregulated
376.886	2.05068	0.143477	14.2927	2.42866e-46	4.7067e-44	Ctla2a	cytotoxic T lymphocyte-associated protein 2 alpha [Source:MGI Symbol;Acc:MGI:88554]	protein_coding	ENSMUSG00000044258	Upregulated
325.433	2.74684	0.192731	14.2522	4.34209e-46	8.33074e-44	9930111J21Rik2	RIKEN cDNA 9930111J21 gene 2 [Source:MGI Symbol;Acc:MGI:3711310]	protein_coding	ENSMUSG00000069892	Upregulated
1530.97	1.47361	0.103733	14.2057	8.43971e-46	1.60321e-43	Pfkfb3	6-phosphofructo-2-kinase/fructose-2,6-biphosphatase 3 [Source:MGI Symbol;Acc:MGI:2181202]	protein_coding	ENSMUSG00000026773	Upregulated
4508.31	1.62183	0.114281	14.1916	1.03217e-45	1.94149e-43	Socs3	suppressor of cytokine signaling 3 [Source:MGI Symbol;Acc:MGI:1201791]	protein_coding	ENSMUSG00000053113	Upregulated
258.875	3.06819	0.216215	14.1905	1.04959e-45	1.95509e-43	Cybb	cytochrome b-245, beta polypeptide [Source:MGI Symbol;Acc:MGI:88574]	protein_coding	ENSMUSG00000015340	Upregulated
272.459	2.85673	0.201377	14.186	1.11896e-45	2.06427e-43	Sp100	nuclear antigen Sp100 [Source:MGI Symbol;Acc:MGI:109561]	protein_coding	ENSMUSG00000026222	Upregulated
1112.7	1.57128	0.111002	14.1554	1.72977e-45	3.1607e-43	Pik3ap1	phosphoinositide-3-kinase adaptor protein 1 [Source:MGI Symbol;Acc:MGI:1933177]	protein_coding	ENSMUSG00000025017	Upregulated
567.05	2.3298	0.165194	14.1034	3.6171e-45	6.54695e-43	Slfn2	schlafen 2 [Source:MGI Symbol;Acc:MGI:1313258]	protein_coding	ENSMUSG00000072620	Upregulated
263.773	4.1967	0.298731	14.0484	7.87473e-45	1.41201e-42	Tgtp2	T cell specific GTPase 2 [Source:MGI Symbol;Acc:MGI:3710083]	protein_coding	ENSMUSG00000078921	Upregulated
748.439	2.68507	0.191567	14.0164	1.23804e-44	2.19936e-42	Ddx58	DEAD (Asp-Glu-Ala-Asp) box polypeptide 58 [Source:MGI Symbol;Acc:MGI:2442858]	protein_coding	ENSMUSG00000040296	Upregulated
591.503	2.08527	0.148834	14.0107	1.34095e-44	2.36032e-42	Gm8995	predicted gene 8995 [Source:MGI Symbol;Acc:MGI:3644223]	transcribed_unprocessed_pseudogene	ENSMUSG00000063286	Upregulated
152.288	3.70023	0.265672	13.9278	4.29112e-44	7.48449e-42	Has2	hyaluronan synthase 2 [Source:MGI Symbol;Acc:MGI:107821]	protein_coding	ENSMUSG00000022367	Upregulated
335.703	2.37859	0.170953	13.9137	5.22843e-44	9.03717e-42	Rnd1	Rho family GTPase 1 [Source:MGI Symbol;Acc:MGI:2444878]	protein_coding	ENSMUSG00000054855	Upregulated
237.916	2.33037	0.1691	13.781	3.31511e-43	5.67891e-41	Rgs16	regulator of G-protein signaling 16 [Source:MGI Symbol;Acc:MGI:108407]	protein_coding	ENSMUSG00000026475	Upregulated
329.938	3.08635	0.22506	13.7135	8.43404e-43	1.432e-40	Gm49339	predicted gene, 49339 [Source:MGI Symbol;Acc:MGI:6121530]	protein_coding	ENSMUSG00000062593	Upregulated
224.869	3.32517	0.24304	13.6816	1.30859e-42	2.20233e-40	Dusp2	dual specificity phosphatase 2 [Source:MGI Symbol;Acc:MGI:101911]	protein_coding	ENSMUSG00000027368	Upregulated
946.773	2.86009	0.209284	13.6661	1.61939e-42	2.70171e-40	Oasl2	2'-5' oligoadenylate synthetase-like 2 [Source:MGI Symbol;Acc:MGI:1344390]	protein_coding	ENSMUSG00000029561	Upregulated
527.337	1.91901	0.141145	13.596	4.22957e-42	6.99556e-40	Mmp14	matrix metallopeptidase 14 (membrane-inserted) [Source:MGI Symbol;Acc:MGI:101900]	protein_coding	ENSMUSG00000000957	Upregulated
292.958	2.84883	0.210105	13.5591	6.99925e-42	1.14776e-39	Rtp4	receptor transporter protein 4 [Source:MGI Symbol;Acc:MGI:1915025]	protein_coding	ENSMUSG00000033355	Upregulated
112.433	4.00462	0.295666	13.5444	8.55053e-42	1.39026e-39	Mmp12	matrix metallopeptidase 12 [Source:MGI Symbol;Acc:MGI:97005]	protein_coding	ENSMUSG00000049723	Upregulated
127.657	4.6721	0.34585	13.509	1.38336e-41	2.23034e-39	Slamf7	SLAM family member 7 [Source:MGI Symbol;Acc:MGI:1922595]	protein_coding	ENSMUSG00000038179	Upregulated
459.897	1.79461	0.133508	13.442	3.4296e-41	5.48335e-39	Plaur	plasminogen activator, urokinase receptor [Source:MGI Symbol;Acc:MGI:97612]	protein_coding	ENSMUSG00000046223	Upregulated
179.317	5.01057	0.373163	13.4273	4.18369e-41	6.63374e-39	F830016B08Rik	RIKEN cDNA F830016B08 gene [Source:MGI Symbol;Acc:MGI:3588218]	protein_coding	ENSMUSG00000090942	Upregulated
133.724	5.90508	0.440329	13.4106	5.2399e-41	8.20939e-39	Ccr7	chemokine (C-C motif) receptor 7 [Source:MGI Symbol;Acc:MGI:103011]	protein_coding	ENSMUSG00000037944	Upregulated
2572.21	1.54359	0.115105	13.4103	5.26298e-41	8.20939e-39	Odc1	ornithine decarboxylase, structural 1 [Source:MGI Symbol;Acc:MGI:97402]	protein_coding	ENSMUSG00000011179	Upregulated
129.154	4.44622	0.332675	13.3651	9.67548e-41	1.49705e-38	Il11	interleukin 11 [Source:MGI Symbol;Acc:MGI:107613]	protein_coding	ENSMUSG00000004371	Upregulated
464.834	-1.86519	0.14091	-13.2368	5.3828e-40	8.26195e-38	Vsir	V-set immunoregulatory receptor [Source:MGI Symbol;Acc:MGI:1921298]	protein_coding	ENSMUSG00000020101	Downregulated
261.31	2.07466	0.156853	13.2268	6.14548e-40	9.35771e-38	Socs1	suppressor of cytokine signaling 1 [Source:MGI Symbol;Acc:MGI:1354910]	protein_coding	ENSMUSG00000038037	Upregulated
403.978	2.12571	0.16113	13.1925	9.69058e-40	1.46396e-37	Gpr84	G protein-coupled receptor 84 [Source:MGI Symbol;Acc:MGI:1934129]	protein_coding	ENSMUSG00000063234	Upregulated
3036.18	1.82354	0.138704	13.1469	1.77199e-39	2.65604e-37	Sbno2	strawberry notch 2 [Source:MGI Symbol;Acc:MGI:2448490]	protein_coding	ENSMUSG00000035673	Upregulated
2118.75	4.91686	0.3741	13.1432	1.86292e-39	2.7707e-37	Cxcl2	chemokine (C-X-C motif) ligand 2 [Source:MGI Symbol;Acc:MGI:1340094]	protein_coding	ENSMUSG00000058427	Upregulated
485.628	2.20717	0.168187	13.1233	2.42113e-39	3.57321e-37	Tm4sf1	transmembrane 4 superfamily member 1 [Source:MGI Symbol;Acc:MGI:104678]	protein_coding	ENSMUSG00000027800	Upregulated
175.812	2.53462	0.193951	13.0683	4.99501e-39	7.31559e-37	Ifi35	interferon-induced protein 35 [Source:MGI Symbol;Acc:MGI:1917360]	protein_coding	ENSMUSG00000010358	Upregulated
2206.92	2.27585	0.176938	12.8624	7.33047e-38	1.06547e-35	Akap12	A kinase (PRKA) anchor protein (gravin) 12 [Source:MGI Symbol;Acc:MGI:1932576]	protein_coding	ENSMUSG00000038587	Upregulated
452.457	2.32203	0.181066	12.8242	1.20002e-37	1.7311e-35	Lilrb4a	leukocyte immunoglobulin-like receptor, subfamily B, member 4A [Source:MGI Symbol;Acc:MGI:102701]	protein_coding	ENSMUSG00000112148	Upregulated
291.652	2.88551	0.226457	12.742	3.45496e-37	4.94678e-35	Ptafr	platelet-activating factor receptor [Source:MGI Symbol;Acc:MGI:106066]	protein_coding	ENSMUSG00000056529	Upregulated
3082.73	1.36223	0.107038	12.7266	4.20608e-37	5.97762e-35	Sdc4	syndecan 4 [Source:MGI Symbol;Acc:MGI:1349164]	protein_coding	ENSMUSG00000017009	Upregulated
850.782	1.29554	0.101807	12.7255	4.2678e-37	6.02073e-35	Ell2	elongation factor RNA polymerase II 2 [Source:MGI Symbol;Acc:MGI:2183438]	protein_coding	ENSMUSG00000001542	Upregulated
435.978	1.68555	0.13249	12.7221	4.45434e-37	6.23802e-35	Srgn	serglycin [Source:MGI Symbol;Acc:MGI:97756]	protein_coding	ENSMUSG00000020077	Upregulated
885.665	1.43254	0.11271	12.7099	5.20857e-37	7.24142e-35	Nlrp3	NLR family, pyrin domain containing 3 [Source:MGI Symbol;Acc:MGI:2653833]	protein_coding	ENSMUSG00000032691	Upregulated
263.382	2.38926	0.188176	12.697	6.14418e-37	8.48073e-35	Lrrc32	leucine rich repeat containing 32 [Source:MGI Symbol;Acc:MGI:93882]	protein_coding	ENSMUSG00000090958	Upregulated
115.895	-3.83226	0.302648	-12.6624	9.55022e-37	1.30879e-34	P2ry13	purinergic receptor P2Y, G-protein coupled 13 [Source:MGI Symbol;Acc:MGI:1921441]	protein_coding	ENSMUSG00000036362	Downregulated
2178.25	1.49983	0.118601	12.646	1.17701e-36	1.60157e-34	Nfkb1	nuclear factor of kappa light polypeptide gene enhancer in B cells 1, p105 [Source:MGI Symbol;Acc:MGI:97312]	protein_coding	ENSMUSG00000028163	Upregulated
101.429	4.32266	0.34247	12.622	1.59696e-36	2.1577e-34	Steap4	STEAP family member 4 [Source:MGI Symbol;Acc:MGI:1923560]	protein_coding	ENSMUSG00000012428	Upregulated
583.492	1.86803	0.148371	12.5903	2.38914e-36	3.20546e-34	Parp12	poly (ADP-ribose) polymerase family, member 12 [Source:MGI Symbol;Acc:MGI:2143990]	protein_coding	ENSMUSG00000038507	Upregulated
1410.04	1.1865	0.0942449	12.5895	2.41152e-36	3.21301e-34	Mapkapk2	MAP kinase-activated protein kinase 2 [Source:MGI Symbol;Acc:MGI:109298]	protein_coding	ENSMUSG00000016528	Upregulated
1141.85	5.53145	0.439953	12.5728	2.97875e-36	3.9414e-34	Acod1	aconitate decarboxylase 1 [Source:MGI Symbol;Acc:MGI:103206]	protein_coding	ENSMUSG00000022126	Upregulated
3231.68	1.21399	0.0967605	12.5463	4.16325e-36	5.47097e-34	Nfkbia	nuclear factor of kappa light polypeptide gene enhancer in B cells inhibitor, alpha [Source:MGI Symbol;Acc:MGI:104741]	protein_coding	ENSMUSG00000021025	Upregulated
877.542	1.58112	0.126032	12.5454	4.21428e-36	5.50035e-34	Flnc	filamin C, gamma [Source:MGI Symbol;Acc:MGI:95557]	protein_coding	ENSMUSG00000068699	Upregulated
509.799	2.92793	0.234721	12.4741	1.0336e-35	1.33991e-33	Serpine1	serine (or cysteine) peptidase inhibitor, clade E, member 1 [Source:MGI Symbol;Acc:MGI:97608]	protein_coding	ENSMUSG00000037411	Upregulated
439.111	1.96067	0.158109	12.4007	2.58891e-35	3.33361e-33	Tifa	TRAF-interacting protein with forkhead-associated domain [Source:MGI Symbol;Acc:MGI:2182965]	protein_coding	ENSMUSG00000046688	Upregulated
159.514	4.06176	0.327567	12.3998	2.6204e-35	3.35167e-33	Gm20559	predicted gene, 20559 [Source:MGI Symbol;Acc:MGI:5295666]	processed_transcript	ENSMUSG00000106734	Upregulated
679.373	1.55942	0.125954	12.3809	3.31511e-35	4.21216e-33	Hbegf	heparin-binding EGF-like growth factor [Source:MGI Symbol;Acc:MGI:96070]	protein_coding	ENSMUSG00000024486	Upregulated
700.234	1.50013	0.121385	12.3585	4.38167e-35	5.5307e-33	Cxcl16	chemokine (C-X-C motif) ligand 16 [Source:MGI Symbol;Acc:MGI:1932682]	protein_coding	ENSMUSG00000018920	Upregulated
87.6562	4.83929	0.392581	12.3268	6.49402e-35	8.14342e-33	Cd40	CD40 antigen [Source:MGI Symbol;Acc:MGI:88336]	protein_coding	ENSMUSG00000017652	Upregulated
1000.64	1.88513	0.152976	12.3231	6.8041e-35	8.47684e-33	Il17ra	interleukin 17 receptor A [Source:MGI Symbol;Acc:MGI:107399]	protein_coding	ENSMUSG00000002897	Upregulated
740.797	4.45135	0.361524	12.3127	7.73608e-35	9.57577e-33	Angptl4	angiopoietin-like 4 [Source:MGI Symbol;Acc:MGI:1888999]	protein_coding	ENSMUSG00000002289	Upregulated
100.994	3.38656	0.275985	12.2708	1.29954e-34	1.59826e-32	Igf2bp2	insulin-like growth factor 2 mRNA binding protein 2 [Source:MGI Symbol;Acc:MGI:1890358]	protein_coding	ENSMUSG00000033581	Upregulated
1133.88	1.38704	0.113226	12.2502	1.67637e-34	2.04859e-32	Cebpd	CCAAT/enhancer binding protein (C/EBP), delta [Source:MGI Symbol;Acc:MGI:103573]	protein_coding	ENSMUSG00000071637	Upregulated
4280.15	1.42136	0.116228	12.2291	2.1745e-34	2.64051e-32	Slc38a2	solute carrier family 38, member 2 [Source:MGI Symbol;Acc:MGI:1915010]	protein_coding	ENSMUSG00000022462	Upregulated
865.058	5.16941	0.425138	12.1594	5.11595e-34	6.17324e-32	Ccl5	chemokine (C-C motif) ligand 5 [Source:MGI Symbol;Acc:MGI:98262]	protein_coding	ENSMUSG00000035042	Upregulated
546.335	1.66801	0.1381	12.0783	1.37574e-33	1.64969e-31	Pml	promyelocytic leukemia [Source:MGI Symbol;Acc:MGI:104662]	protein_coding	ENSMUSG00000036986	Upregulated
504.174	1.53613	0.127396	12.058	1.76072e-33	2.09821e-31	Rad52	RAD52 homolog, DNA repair protein [Source:MGI Symbol;Acc:MGI:101949]	protein_coding	ENSMUSG00000030166	Upregulated
209.31	2.13634	0.177332	12.0471	2.0085e-33	2.37871e-31	Gm49342	predicted gene, 49342 [Source:MGI Symbol;Acc:MGI:6121535]	protein_coding	ENSMUSG00000021871	Upregulated
296.51	2.45876	0.204163	12.0431	2.10904e-33	2.48246e-31	Csf2rb2	colony stimulating factor 2 receptor, beta 2, low-affinity (granulocyte-macrophage) [Source:MGI Symbol;Acc:MGI:1339760]	protein_coding	ENSMUSG00000071714	Upregulated
302.713	2.19846	0.182685	12.0342	2.34967e-33	2.74882e-31	Rasip1	Ras interacting protein 1 [Source:MGI Symbol;Acc:MGI:1917153]	protein_coding	ENSMUSG00000044562	Upregulated
682.848	1.4112	0.117416	12.0188	2.82934e-33	3.28992e-31	Ets1	E26 avian leukemia oncogene 1, 5' domain [Source:MGI Symbol;Acc:MGI:95455]	protein_coding	ENSMUSG00000032035	Upregulated
157.166	2.4184	0.201702	11.9899	4.01148e-33	4.6364e-31	P2ry2	purinergic receptor P2Y, G-protein coupled 2 [Source:MGI Symbol;Acc:MGI:105107]	protein_coding	ENSMUSG00000032860	Upregulated
1088.32	1.56285	0.130502	11.9757	4.76494e-33	5.47426e-31	Cdkn1a	cyclin-dependent kinase inhibitor 1A (P21) [Source:MGI Symbol;Acc:MGI:104556]	protein_coding	ENSMUSG00000023067	Upregulated
741.486	1.52317	0.128301	11.8718	1.65789e-32	1.89335e-30	Myc	myelocytomatosis oncogene [Source:MGI Symbol;Acc:MGI:97250]	protein_coding	ENSMUSG00000022346	Upregulated
258.435	2.60978	0.221524	11.781	4.88808e-32	5.54927e-30	Csf2rb	colony stimulating factor 2 receptor, beta, low-affinity (granulocyte-macrophage) [Source:MGI Symbol;Acc:MGI:1339759]	protein_coding	ENSMUSG00000071713	Upregulated
1359.13	1.3642	0.116174	11.7427	7.70144e-32	8.69175e-30	Plat	plasminogen activator, tissue [Source:MGI Symbol;Acc:MGI:97610]	protein_coding	ENSMUSG00000031538	Upregulated
1286.96	1.24335	0.106432	11.6821	1.5742e-31	1.76624e-29	Bach1	BTB and CNC homology 1, basic leucine zipper transcription factor 1 [Source:MGI Symbol;Acc:MGI:894680]	protein_coding	ENSMUSG00000025612	Upregulated
181.713	2.17566	0.189099	11.5054	1.23906e-30	1.38212e-28	Parp10	poly (ADP-ribose) polymerase family, member 10 [Source:MGI Symbol;Acc:MGI:3712326]	protein_coding	ENSMUSG00000063268	Upregulated
585.194	1.9886	0.173156	11.4844	1.57954e-30	1.75174e-28	Rnf122	ring finger protein 122 [Source:MGI Symbol;Acc:MGI:1916117]	protein_coding	ENSMUSG00000039328	Upregulated
801.051	2.44472	0.212975	11.4789	1.6836e-30	1.85641e-28	Plau	plasminogen activator, urokinase [Source:MGI Symbol;Acc:MGI:97611]	protein_coding	ENSMUSG00000021822	Upregulated
830.892	1.6027	0.139961	11.4511	2.32203e-30	2.54574e-28	Gem	GTP binding protein (gene overexpressed in skeletal muscle) [Source:MGI Symbol;Acc:MGI:99844]	protein_coding	ENSMUSG00000028214	Upregulated
124.865	2.97164	0.260065	11.4265	3.08231e-30	3.36007e-28	Rnf125	ring finger protein 125 [Source:MGI Symbol;Acc:MGI:1914914]	protein_coding	ENSMUSG00000033107	Upregulated
616.975	1.41634	0.12458	11.369	5.96915e-30	6.47029e-28	Sema4c	sema domain, immunoglobulin domain (Ig), transmembrane domain (TM) and short cytoplasmic domain, (semaphorin) 4C [Source:MGI Symbol;Acc:MGI:109252]	protein_coding	ENSMUSG00000026121	Upregulated
187.898	2.48015	0.219188	11.3152	1.10397e-29	1.18993e-27	9930111J21Rik1	RIKEN cDNA 9930111J21 gene 1 [Source:MGI Symbol;Acc:MGI:3041173]	protein_coding	ENSMUSG00000069893	Upregulated
449.268	1.55472	0.137476	11.309	1.18467e-29	1.26978e-27	Tnfaip6	tumor necrosis factor alpha induced protein 6 [Source:MGI Symbol;Acc:MGI:1195266]	protein_coding	ENSMUSG00000053475	Upregulated
84.4502	6.08807	0.538669	11.3021	1.28149e-29	1.36593e-27	Mmp3	matrix metallopeptidase 3 [Source:MGI Symbol;Acc:MGI:97010]	protein_coding	ENSMUSG00000043613	Upregulated
908.755	1.32232	0.117175	11.2851	1.55522e-29	1.64854e-27	Gadd45g	growth arrest and DNA-damage-inducible 45 gamma [Source:MGI Symbol;Acc:MGI:1346325]	protein_coding	ENSMUSG00000021453	Upregulated
484.682	1.56106	0.138684	11.2563	2.15738e-29	2.27426e-27	Tnfrsf1a	tumor necrosis factor receptor superfamily, member 1a [Source:MGI Symbol;Acc:MGI:1314884]	protein_coding	ENSMUSG00000030341	Upregulated
2730.32	1.40436	0.125351	11.2034	3.92201e-29	4.11189e-27	Znfx1	zinc finger, NFX1-type containing 1 [Source:MGI Symbol;Acc:MGI:2138982]	protein_coding	ENSMUSG00000039501	Upregulated
2564.46	3.40037	0.304805	11.1559	6.70197e-29	6.98826e-27	Ccl4	chemokine (C-C motif) ligand 4 [Source:MGI Symbol;Acc:MGI:98261]	protein_coding	ENSMUSG00000018930	Upregulated
701.015	1.29158	0.115987	11.1356	8.41771e-29	8.72985e-27	Phlda1	pleckstrin homology like domain, family A, member 1 [Source:MGI Symbol;Acc:MGI:1096880]	protein_coding	ENSMUSG00000020205	Upregulated
2576.99	-0.938429	0.0843863	-11.1206	9.95579e-29	1.02695e-26	Hexb	hexosaminidase B [Source:MGI Symbol;Acc:MGI:96074]	protein_coding	ENSMUSG00000021665	Downregulated
173.075	2.62215	0.235851	11.1178	1.02765e-28	1.05435e-26	Erg	ETS transcription factor [Source:MGI Symbol;Acc:MGI:95415]	protein_coding	ENSMUSG00000040732	Upregulated
187.148	2.2024	0.198523	11.0939	1.34248e-28	1.37005e-26	Hk3	hexokinase 3 [Source:MGI Symbol;Acc:MGI:2670962]	protein_coding	ENSMUSG00000025877	Upregulated
1669.96	1.18263	0.10663	11.091	1.38773e-28	1.40873e-26	Gadd45b	growth arrest and DNA-damage-inducible 45 beta [Source:MGI Symbol;Acc:MGI:107776]	protein_coding	ENSMUSG00000015312	Upregulated
305.054	1.76483	0.159695	11.0512	2.16252e-28	2.18369e-26	Cd93	CD93 antigen [Source:MGI Symbol;Acc:MGI:106664]	protein_coding	ENSMUSG00000027435	Upregulated
170.253	2.95764	0.269852	10.9602	5.93619e-28	5.96291e-26	Oas1a	2'-5' oligoadenylate synthetase 1A [Source:MGI Symbol;Acc:MGI:2180860]	protein_coding	ENSMUSG00000052776	Upregulated
1137.51	1.48606	0.136817	10.8617	1.75497e-27	1.75369e-25	Gm13889	predicted gene 13889 [Source:MGI Symbol;Acc:MGI:3652053]	protein_coding	ENSMUSG00000087006	Upregulated
3271.49	8.14438	0.750088	10.8579	1.8291e-27	1.81829e-25	Il1b	interleukin 1 beta [Source:MGI Symbol;Acc:MGI:96543]	protein_coding	ENSMUSG00000027398	Upregulated
206.338	2.07542	0.191574	10.8336	2.3871e-27	2.36076e-25	Bcl3	B cell leukemia/lymphoma 3 [Source:MGI Symbol;Acc:MGI:88140]	protein_coding	ENSMUSG00000053175	Upregulated
656.612	1.16671	0.10804	10.7989	3.48368e-27	3.42758e-25	Tnip1	TNFAIP3 interacting protein 1 [Source:MGI Symbol;Acc:MGI:1926194]	protein_coding	ENSMUSG00000020400	Upregulated
427.176	5.56467	0.515351	10.7978	3.52505e-27	3.45059e-25	Mx1	MX dynamin-like GTPase 1 [Source:MGI Symbol;Acc:MGI:97243]	polymorphic_pseudogene	ENSMUSG00000000386	Upregulated
154.061	3.44909	0.320017	10.7779	4.37957e-27	4.2653e-25	Gdf15	growth differentiation factor 15 [Source:MGI Symbol;Acc:MGI:1346047]	protein_coding	ENSMUSG00000038508	Upregulated
358.053	1.70205	0.1587	10.725	7.76922e-27	7.5283e-25	Cd86	CD86 antigen [Source:MGI Symbol;Acc:MGI:101773]	protein_coding	ENSMUSG00000022901	Upregulated
820.565	1.18623	0.110678	10.7179	8.39224e-27	8.09113e-25	Cd83	CD83 antigen [Source:MGI Symbol;Acc:MGI:1328316]	protein_coding	ENSMUSG00000015396	Upregulated
1794.53	1.14958	0.108039	10.6404	1.93334e-26	1.85465e-24	Msn	moesin [Source:MGI Symbol;Acc:MGI:97167]	protein_coding	ENSMUSG00000031207	Upregulated
619.733	1.93716	0.182277	10.6276	2.21788e-26	2.11703e-24	Ifitm3	interferon induced transmembrane protein 3 [Source:MGI Symbol;Acc:MGI:1913391]	protein_coding	ENSMUSG00000025492	Upregulated
3066.26	1.08101	0.101917	10.6067	2.77244e-26	2.63327e-24	Abca1	ATP-binding cassette, sub-family A (ABC1), member 1 [Source:MGI Symbol;Acc:MGI:99607]	protein_coding	ENSMUSG00000015243	Upregulated
1236.31	1.37597	0.129961	10.5876	3.40204e-26	3.21535e-24	Tapbp	TAP binding protein [Source:MGI Symbol;Acc:MGI:1201689]	protein_coding	ENSMUSG00000024308	Upregulated
99.9008	2.80946	0.265566	10.5791	3.72504e-26	3.50336e-24	Milr1	mast cell immunoglobulin like receptor 1 [Source:MGI Symbol;Acc:MGI:2685731]	protein_coding	ENSMUSG00000040528	Upregulated
3263.54	1.52341	0.144154	10.568	4.19417e-26	3.92534e-24	Stat3	signal transducer and activator of transcription 3 [Source:MGI Symbol;Acc:MGI:103038]	protein_coding	ENSMUSG00000004040	Upregulated
119.485	2.59968	0.247043	10.5232	6.75276e-26	6.28924e-24	Traf1	TNF receptor-associated factor 1 [Source:MGI Symbol;Acc:MGI:101836]	protein_coding	ENSMUSG00000026875	Upregulated
79.4681	3.66652	0.349109	10.5025	8.41187e-26	7.79663e-24	Gm43197	predicted gene 43197 [Source:MGI Symbol;Acc:MGI:5663334]	TEC	ENSMUSG00000107215	Upregulated
570.812	2.19608	0.210107	10.4522	1.43169e-25	1.32059e-23	Eif2ak2	eukaryotic translation initiation factor 2-alpha kinase 2 [Source:MGI Symbol;Acc:MGI:1353449]	protein_coding	ENSMUSG00000024079	Upregulated
1027.59	1.81469	0.173702	10.4471	1.5104e-25	1.38653e-23	H2-Q4	histocompatibility 2, Q region locus 4 [Source:MGI Symbol;Acc:MGI:95933]	protein_coding	ENSMUSG00000035929	Upregulated
86.4782	3.58459	0.343622	10.4318	1.7755e-25	1.62213e-23	Msr1	macrophage scavenger receptor 1 [Source:MGI Symbol;Acc:MGI:98257]	protein_coding	ENSMUSG00000025044	Upregulated
553.435	1.75519	0.168415	10.4218	1.97153e-25	1.79269e-23	Emp1	epithelial membrane protein 1 [Source:MGI Symbol;Acc:MGI:107941]	protein_coding	ENSMUSG00000030208	Upregulated
4479.77	0.989231	0.0949673	10.4165	2.08385e-25	1.88588e-23	Pde4b	phosphodiesterase 4B, cAMP specific [Source:MGI Symbol;Acc:MGI:99557]	protein_coding	ENSMUSG00000028525	Upregulated
507.235	1.31584	0.126684	10.3868	2.84858e-25	2.56586e-23	Nes	nestin [Source:MGI Symbol;Acc:MGI:101784]	protein_coding	ENSMUSG00000004891	Upregulated
68.0885	4.38723	0.424566	10.3334	4.97451e-25	4.45985e-23	Gm49730	predicted gene, 49730 [Source:MGI Symbol;Acc:MGI:6215212]	TEC	ENSMUSG00000116639	Upregulated
1221.43	1.61472	0.156562	10.3136	6.11684e-25	5.4532e-23	Zc3hav1	zinc finger CCCH type, antiviral 1 [Source:MGI Symbol;Acc:MGI:1926031]	protein_coding	ENSMUSG00000029826	Upregulated
[truncated: 23,018 more rows]

## Sheet: S3. DE TBS vs noTBS APP BD10-2
Table S3. Differential Gene Expression of APP BD10-2 TBS vs APP BD10-2
[truncated: 23,269 more rows]

[truncated: 11 more sheets: S4. GOs TBS vs noTBS in WT VEH, S5. GOs TBS vs noTBS - APP VEH, S6. GO TBS vs noTBS APP BD10-2, S7. Comparison of TBS effect, S8. DE APP VEH vs WT VEH, S9. DE APP BD10-2 vs APP VEH, S10. DE APP BD10-2 vs WT VEH, S11. Correlation APP & BD10-2, S12. GOs APP BD10-2 vs APP VEH, S13. GOs APP BD10-2 vs WT VEH, S14. GOs APP VEH vs WT VEH]
